# Supplementary material for: 2,4-Dichloro-6-nitro­benzoic acid
Source: Acta Crystallogr Sect E Struct Rep Online. 2008 Jan 30;64(Pt 2):o536. doi: 10.1107/S1600536808002560 (PMC2960445; doi:10.1107/S1600536808002560)
Supplement: Supplementary file 1 [file e-64-0o536-sup1.cif]

##############################################################################
###                                                                        ###
###        Electronic paper (Acta Crystallographica Section E)             ###
###                                                                        ###
##############################################################################
#                                                                            #
# This CIF contains the data in a paper accepted for publication in Acta     #
# Crystallographica Section E. It conforms to the requirements of Notes      #
# for Authors for Section E, and has been peer reviewed under the auspices   #
# of the IUCr Commission on Journals.                                        #
#                                                                            #
# Full details of the Crystallographic Information File format               #
# are given in the paper "The Crystallographic Information File (CIF):       #
# a New Standard Archive File for Crystallography" by S. R. Hall, F. H.      #
# Allen and I. D. Brown [Acta Cryst. (1991), A47, 655-685].                  #
#                                                                            #
# The current version of the core CIF dictionary is obtainable from          #
# ftp://ftp.iucr.org/pub/cif_core.dic. The current version number is 2.1.    #
#                                                                            #
# Software is freely available for graphical display of the structure(s) in  #
# this CIF.  For information consult the CIF home page http://www.iucr.org/  #
# cif/home.html                                                              #
#                                                                            #
##############################################################################
                                             
data_I
_audit_creation_method     SHELXL-97
_chemical_name_systematic
;
2,4-Dichloro-6-nitrobenzoic acid
;
_chemical_name_common     ?
_chemical_formula_moiety     'C7 H3 Cl2 N O4'
_chemical_formula_sum     'C7 H3 Cl2 N O4'
_chemical_formula_iupac     'C7 H3 Cl2 N O4'
_chemical_formula_weight     236.00
_chemical_melting_point     ?
_symmetry_cell_setting     'triclinic'
_symmetry_space_group_name_H-M     'P -1'
_symmetry_space_group_name_Hall     '-P 1'
loop_
    _symmetry_equiv_pos_as_xyz
    'x, y, z'
    '-x, -y, -z'
_cell_length_a     4.6930(7)
_cell_length_b     7.5590(11)
_cell_length_c     13.0721(19)
_cell_angle_alpha     97.120(2)
_cell_angle_beta     95.267(2)
_cell_angle_gamma     100.631(2)
_cell_volume     449.11(11)
_cell_formula_units_Z     2
_cell_measurement_reflns_used     2069
_cell_measurement_theta_min     2.77
_cell_measurement_theta_max     27.53
_cell_measurement_temperature     295(2)
_exptl_crystal_description     'prism'
_exptl_crystal_colour     'colorless'
_exptl_crystal_size_max     0.40
_exptl_crystal_size_mid     0.30
_exptl_crystal_size_min     0.20
_exptl_crystal_density_diffrn     1.745
_exptl_crystal_density_meas     ?
_exptl_crystal_density_method     'not measured'
_exptl_crystal_F_000     236
_exptl_absorpt_coefficient_mu     0.707
_exptl_absorpt_correction_type     'multi-scan'
_exptl_absorpt_process_details     '(SADABS; Bruker, 2002)'
_exptl_absorpt_correction_T_min     0.7651
_exptl_absorpt_correction_T_max     0.8715
_exptl_special_details
;
;
_diffrn_ambient_temperature     295(2)
_diffrn_radiation_type     MoK\a
_diffrn_radiation_wavelength     0.71073
_diffrn_radiation_source     'fine-focus sealed tube'
_diffrn_radiation_monochromator     graphite
_diffrn_measurement_device_type     'Bruker SMART CCD area-detector'
_diffrn_measurement_method     '\f and \w'
_diffrn_detector_area_resol_mean     ?
_diffrn_reflns_number     2415
_diffrn_reflns_av_R_equivalents     0.0111
_diffrn_reflns_av_sigmaI/netI     0.0191
_diffrn_reflns_theta_min     2.77
_diffrn_reflns_theta_max     25.50
_diffrn_reflns_theta_full     25.50
_diffrn_measured_fraction_theta_max     0.981
_diffrn_measured_fraction_theta_full     0.981
_diffrn_reflns_limit_h_min     -5
_diffrn_reflns_limit_h_max     5
_diffrn_reflns_limit_k_min     -9
_diffrn_reflns_limit_k_max     9
_diffrn_reflns_limit_l_min     -15
_diffrn_reflns_limit_l_max     15
_diffrn_standards_number     0
_diffrn_standards_interval_count     0
_diffrn_standards_interval_time     0
_diffrn_standards_decay_%     ?
_refine_special_details
;
 Refinement of F^2^ against ALL reflections.  The weighted R-factor wR and
 goodness of fit S are based on F^2^, conventional R-factors R are based
 on F, with F set to zero for negative F^2^. The threshold expression of
 F^2^ > 2sigma(F^2^) is used only for calculating R-factors(gt) etc. and is
 not relevant to the choice of reflections for refinement.  R-factors based
 on F^2^ are statistically about twice as large as those based on F, and R-
 factors based on ALL data will be even larger.
;
_reflns_number_total     1641
_reflns_number_gt     1457
_reflns_threshold_expression     I>2\s(I)
_refine_ls_structure_factor_coef     Fsqd
_refine_ls_matrix_type     full
_refine_ls_R_factor_all     0.0370
_refine_ls_R_factor_gt     0.0319
_refine_ls_wR_factor_gt     0.0819
_refine_ls_wR_factor_ref     0.0865
_refine_ls_goodness_of_fit_ref     1.064
_refine_ls_restrained_S_all     1.064
_refine_ls_number_reflns     1641
_refine_ls_number_parameters     127
_refine_ls_number_restraints     0
_refine_ls_hydrogen_treatment     constr
_refine_ls_weighting_scheme     calc
_refine_ls_weighting_details
         'calc w=1/[\s^2^(Fo^2^)+(0.0463P)^2^+0.1228P] where P=(Fo^2^+2Fc^2^)/3'
_atom_sites_solution_hydrogens     geom
_atom_sites_solution_primary     direct
_atom_sites_solution_secondary     difmap
_refine_ls_shift/su_max     0.000
_refine_ls_shift/su_mean     0.000
_refine_diff_density_max     0.223
_refine_diff_density_min     -0.340
_refine_ls_extinction_method     none
_refine_ls_extinction_coef     ?
loop_
    _atom_type_symbol
    _atom_type_description
    _atom_type_scat_dispersion_real
    _atom_type_scat_dispersion_imag
    _atom_type_scat_source
    'C' 'C' 0.0033 0.0016
                         'International Tables Vol C Tables 4.2.6.8 and 6.1.1.4'
    'H' 'H' 0.0000 0.0000
                         'International Tables Vol C Tables 4.2.6.8 and 6.1.1.4'
    'Cl' 'Cl' 0.1484 0.1585
                         'International Tables Vol C Tables 4.2.6.8 and 6.1.1.4'
    'N' 'N' 0.0061 0.0033
                         'International Tables Vol C Tables 4.2.6.8 and 6.1.1.4'
    'O' 'O' 0.0106 0.0060
                         'International Tables Vol C Tables 4.2.6.8 and 6.1.1.4'
_computing_data_collection     'SMART (Bruker, 2002)'
_computing_cell_refinement     'SAINT (Bruker, 2002)'
_computing_data_reduction     'SAINT (Bruker, 2002)'
_computing_structure_solution     'SHELXS97 (Sheldrick, 2008)'
_computing_structure_refinement     'SHELXL97 (Sheldrick, 2008)'
_computing_molecular_graphics     'ORTEP-3 for Windows (Farrugia, 1997)'
_computing_publication_material     'WinGX (Farrugia, 1999)'
loop_
    _atom_site_type_symbol
    _atom_site_label
    _atom_site_fract_x
    _atom_site_fract_y
    _atom_site_fract_z
    _atom_site_U_iso_or_equiv
    _atom_site_adp_type
    _atom_site_calc_flag
    _atom_site_refinement_flags
    _atom_site_occupancy
    _atom_site_disorder_assembly
    _atom_site_disorder_group
    Cl Cl1 0.66419(15) 0.23838(7) 0.04930(4) 0.0620(2) Uani d . 1 . .
    Cl Cl2 0.19170(13) 0.45919(8) 0.38873(4) 0.0611(2) Uani d . 1 . .
    N N1 0.8796(4) 0.9077(2) 0.20929(13) 0.0425(4) Uani d . 1 . .
    O O1 0.8119(3) 1.03193(18) 0.26405(12) 0.0542(4) Uani d . 1 . .
    O O2 1.0647(4) 0.9276(2) 0.15015(13) 0.0651(5) Uani d . 1 . .
    O O3 0.7264(3) 0.86356(19) 0.45830(10) 0.0456(3) Uani d . 1 . .
    O O4 0.3076(3) 0.9004(2) 0.37628(11) 0.0540(4) Uani d . 1 . .
    H H4A 0.2886 0.9850 0.4282 0.081 Uiso d R 1 . .
    C C1 0.5569(4) 0.6891(2) 0.29482(13) 0.0335(4) Uani d . 1 . .
    C C2 0.4126(4) 0.5107(3) 0.29348(14) 0.0388(4) Uani d . 1 . .
    C C3 0.4410(4) 0.3708(2) 0.21800(15) 0.0428(5) Uani d . 1 . .
    H H5 0.3413 0.2525 0.2182 0.051 Uiso calc R 1 . .
    C C4 0.6193(4) 0.4107(3) 0.14305(15) 0.0413(4) Uani d . 1 . .
    C C5 0.7657(4) 0.5858(3) 0.14027(15) 0.0410(4) Uani d . 1 . .
    H H3 0.8852 0.6117 0.0889 0.049 Uiso calc R 1 . .
    C C6 0.7292(4) 0.7212(2) 0.21587(14) 0.0346(4) Uani d . 1 . .
    C C7 0.5340(4) 0.8318(2) 0.38368(14) 0.0352(4) Uani d . 1 . .
loop_
    _atom_site_aniso_label
    _atom_site_aniso_U_11
    _atom_site_aniso_U_22
    _atom_site_aniso_U_33
    _atom_site_aniso_U_12
    _atom_site_aniso_U_13
    _atom_site_aniso_U_23
    Cl1 0.0958(5) 0.0399(3) 0.0486(3) 0.0164(3) 0.0174(3) -0.0113(2)
    Cl2 0.0633(4) 0.0609(4) 0.0532(3) -0.0092(3) 0.0264(3) 0.0033(3)
    N1 0.0503(9) 0.0346(8) 0.0403(9) 0.0024(7) 0.0099(7) 0.0021(7)
    O1 0.0708(10) 0.0309(7) 0.0605(9) 0.0096(6) 0.0189(7) -0.0021(6)
    O2 0.0816(11) 0.0478(9) 0.0627(10) -0.0061(8) 0.0389(9) 0.0017(7)
    O3 0.0431(7) 0.0502(8) 0.0388(7) 0.0098(6) -0.0012(6) -0.0080(6)
    O4 0.0438(8) 0.0655(10) 0.0506(8) 0.0230(7) 0.0038(6) -0.0162(7)
    C1 0.0319(9) 0.0341(9) 0.0326(9) 0.0062(7) 0.0029(7) -0.0017(7)
    C2 0.0370(10) 0.0418(10) 0.0349(9) 0.0026(8) 0.0064(8) 0.0013(8)
    C3 0.0490(11) 0.0306(9) 0.0442(11) 0.0003(8) 0.0042(9) 0.0003(8)
    C4 0.0531(11) 0.0346(10) 0.0347(10) 0.0106(8) 0.0054(8) -0.0047(7)
    C5 0.0496(11) 0.0385(10) 0.0354(10) 0.0088(8) 0.0131(8) 0.0008(8)
    C6 0.0388(9) 0.0301(9) 0.0330(9) 0.0040(7) 0.0056(7) 0.0007(7)
    C7 0.0327(9) 0.0372(10) 0.0341(9) 0.0048(7) 0.0077(7) -0.0009(7)
_geom_special_details
;
 All esds (except the esd in the dihedral angle between two l.s. planes)
 are estimated using the full covariance matrix.  The cell esds are taken
 into account individually in the estimation of esds in distances, angles
 and torsion angles; correlations between esds in cell parameters are only
 used when they are defined by crystal symmetry.  An approximate (isotropic)
 treatment of cell esds is used for estimating esds involving l.s. planes.
;
loop_
    _geom_bond_atom_site_label_1
    _geom_bond_atom_site_label_2
    _geom_bond_site_symmetry_2
    _geom_bond_distance
    _geom_bond_publ_flag
    Cl1 C4 . 1.7309(18) ?
    Cl2 C2 . 1.7277(19) ?
    N1 O2 . 1.216(2) ?
    N1 O1 . 1.217(2) ?
    N1 C6 . 1.472(2) ?
    O3 C7 . 1.235(2) y
    O4 C7 . 1.266(2) y
    O4 H4A . 0.8961 ?
    C1 C6 . 1.386(3) ?
    C1 C2 . 1.390(3) ?
    C1 C7 . 1.510(2) ?
    C2 C3 . 1.388(3) ?
    C3 C4 . 1.372(3) ?
    C3 H5 . 0.9300 ?
    C4 C5 . 1.381(3) ?
    C5 C6 . 1.377(2) ?
    C5 H3 . 0.9300 ?
loop_
    _geom_angle_atom_site_label_1
    _geom_angle_atom_site_label_2
    _geom_angle_atom_site_label_3
    _geom_angle_site_symmetry_1
    _geom_angle_site_symmetry_3
    _geom_angle
    _geom_angle_publ_flag
    O2 N1 O1 . . 124.25(16) ?
    O2 N1 C6 . . 117.96(16) ?
    O1 N1 C6 . . 117.79(16) ?
    C7 O4 H4A . . 117.5 ?
    C6 C1 C2 . . 116.50(16) ?
    C6 C1 C7 . . 124.11(16) ?
    C2 C1 C7 . . 119.26(16) ?
    C3 C2 C1 . . 122.11(17) ?
    C3 C2 Cl2 . . 118.41(15) ?
    C1 C2 Cl2 . . 119.48(14) ?
    C4 C3 C2 . . 118.60(17) ?
    C4 C3 H5 . . 120.7 ?
    C2 C3 H5 . . 120.7 ?
    C3 C4 C5 . . 121.65(17) ?
    C3 C4 Cl1 . . 119.64(15) ?
    C5 C4 Cl1 . . 118.71(15) ?
    C6 C5 C4 . . 117.98(18) ?
    C6 C5 H3 . . 121.0 ?
    C4 C5 H3 . . 121.0 ?
    C5 C6 C1 . . 123.15(17) ?
    C5 C6 N1 . . 117.00(16) ?
    C1 C6 N1 . . 119.84(15) ?
    O3 C7 O4 . . 126.27(17) ?
    O3 C7 C1 . . 117.77(15) ?
    O4 C7 C1 . . 115.83(15) ?
loop_
    _geom_hbond_atom_site_label_D
    _geom_hbond_atom_site_label_H
    _geom_hbond_atom_site_label_A
    _geom_hbond_site_symmetry_A
    _geom_hbond_distance_DH
    _geom_hbond_distance_HA
    _geom_hbond_distance_DA
    _geom_hbond_angle_DHA
    O4 H4A O3 2_676 0.90 1.77 2.664(2) 173
    C3 H5 O2 1_445 0.93 2.56 3.453(2) 160
data_global
_journal_date_recd_electronic     2007-12-29
_journal_date_accepted     2008-01-23
_journal_name_full     'Acta Crystallographica, Section E'
_journal_year     2008
_journal_volume     64
_journal_issue      2
_journal_page_first     o536
_journal_page_last     o536
_journal_paper_category     QO
_journal_coeditor_code     XU2399
_publ_contact_author_name     'Zhi-Qiang Du'
_publ_contact_author_address
;
 Department of Chemistry
 Zhejiang University
 Hangzhou 310027
 People's Republic of China
;
_publ_contact_author_email     duzq@zju.edu.cn
_publ_contact_author_fax     '86-571-87951895'
_publ_contact_author_phone     '86-571-87951352'
_publ_section_title
;
2,4-Dichloro-6-nitrobenzoic acid
;
loop_
    _publ_author_name
    _publ_author_address
    'Liu, Hai-Lian'
;
 Department of Chemistry
 Zhejiang University
 Hangzhou 310027
 People's Republic of China
;
    'Du, Zhi-Qiang'
;
 Department of Chemistry
 Zhejiang University
 Hangzhou 310027
 People's Republic of China
;
