# Supplementary material for: 2,4-Dichloro-6-nitro­benzoic acid
Source: Acta Crystallogr Sect E Struct Rep Online. 2008 Jan 30;64(Pt 2):o536. doi: 10.1107/S1600536808002560 (PMC2960445; doi:10.1107/S1600536808002560)
Supplement: Supplementary file 2 [file e-64-0o536-Isup2.hkl]

#
# h,k,l, Fc-squared, Fo-squared, sigma(Fo-squared) and status flag
#
data_I
_shelx_title ' 060930b_0m in P -1'
_shelx_refln_list_code          4
_shelx_F_calc_maximum      120.27
_exptl_crystal_F_000       236.00
_reflns_d_resolution_high  0.8255
 
loop_
 _symmetry_equiv_pos_as_xyz
 'x, y, z'
 '-x, -y, -z'
 
_cell_length_a     4.6930
_cell_length_b     7.5590
_cell_length_c    13.0721
_cell_angle_alpha  97.120
_cell_angle_beta   95.267
_cell_angle_gamma 100.631
 
_shelx_F_squared_multiplier     1.000
 
loop_
 _refln_index_h
 _refln_index_k
 _refln_index_l
 _refln_F_squared_calc
 _refln_F_squared_meas
 _refln_F_squared_sigma
 _refln_observed_status
   1   0   0      796.64      829.57      6.13 o
   2   0   0      995.49     1058.41      8.67 o
   3   0   0        6.38        6.92      0.42 o
   4   0   0        1.95        2.16      0.67 o
   5   0   0        1.04        0.19      0.60 o
  -5   1   0        1.34        2.73      0.84 o
  -4   1   0       71.93       81.63      2.93 o
  -3   1   0       51.59       50.88      1.17 o
  -2   1   0      183.27      167.51      2.02 o
  -1   1   0      737.74      809.93      7.04 o
   0   1   0       23.12       22.60      0.52 o
   1   1   0      279.03      295.80      3.97 o
   2   1   0       89.41       83.34      1.29 o
   3   1   0      134.13      129.85      3.28 o
   4   1   0       82.50       87.38      3.08 o
   5   1   0      186.02      187.71      5.33 o
  -5   2   0       18.47       19.59      1.68 o
  -4   2   0        0.01        0.21      0.22 o
  -3   2   0      165.00      162.86      2.39 o
  -2   2   0       79.77       84.46      1.44 o
  -1   2   0      122.36      124.16      2.22 o
   0   2   0      361.99      349.03      4.08 o
   1   2   0     2535.68     2308.27     16.50 o
   2   2   0        9.73       12.50      0.35 o
   3   2   0      291.00      293.32      5.54 o
   4   2   0       25.17       26.51      1.75 o
   5   2   0       43.57       37.21      2.41 o
  -5   3   0        0.55        0.34      0.57 o
  -4   3   0       12.51       10.33      1.04 o
  -3   3   0       26.58       24.93      1.05 o
  -2   3   0      155.39      163.46      2.43 o
  -1   3   0      474.61      469.22      4.29 o
   0   3   0      275.76      255.32      3.54 o
   1   3   0      198.29      185.90      2.07 o
   2   3   0       25.18       23.49      1.25 o
   3   3   0       34.15       34.96      1.76 o
   4   3   0       11.31        9.58      1.25 o
  -5   4   0        7.40        9.53      1.35 o
  -4   4   0        1.32        0.82      0.34 o
  -3   4   0      106.46       99.00      2.02 o
  -2   4   0      519.36      512.62      5.12 o
  -1   4   0      237.89      226.58      3.85 o
   0   4   0       58.99       55.40      1.55 o
   1   4   0      127.00      119.74      1.43 o
   2   4   0       24.55       18.77      1.23 o
   3   4   0       35.85       32.49      1.83 o
   4   4   0       20.22       18.77      1.60 o
  -5   5   0        2.84        2.72      0.60 o
  -4   5   0        7.61        8.19      0.80 o
  -3   5   0       45.91       43.04      1.40 o
  -2   5   0      239.07      241.19      3.53 o
  -1   5   0      259.05      246.96      4.38 o
   0   5   0       47.88       43.34      1.50 o
   1   5   0        1.22        0.40      0.22 o
   2   5   0      131.81      116.45      3.38 o
   3   5   0       50.93       45.54      2.32 o
   4   5   0        8.29        9.83      1.46 o
  -4   6   0       17.62       15.71      1.86 o
  -3   6   0       26.98       27.43      1.20 o
  -2   6   0       26.35       26.17      1.55 o
  -1   6   0      410.19      397.25      6.33 o
   0   6   0      176.89      183.94      3.70 o
   1   6   0      151.34      154.64      4.01 o
   2   6   0      110.43      101.82      3.39 o
   3   6   0       80.58       81.16      3.30 o
  -4   7   0       31.92       29.86      1.44 o
  -3   7   0        0.38        0.14      0.53 o
  -2   7   0      192.28      190.24      4.54 o
  -1   7   0       38.09       37.06      1.86 o
   0   7   0        0.72        0.27      0.31 o
   1   7   0       37.95       39.16      2.12 o
   2   7   0        1.05        1.45      0.63 o
  -3   8   0        7.92        5.77      1.15 o
  -2   8   0      103.72      104.98      3.46 o
  -1   8   0        8.07        8.16      1.10 o
   1   8   0       16.36       17.16      1.55 o
  -1   9   0        3.96        4.67      1.10 o
   1  -9   1       54.43       57.59      2.58 o
   2  -9   1        0.02       -0.17      0.52 o
  -1  -8   1       21.47       24.73      1.75 o
   1  -8   1        5.88        6.06      1.01 o
   2  -8   1       21.33       20.49      1.56 o
   3  -8   1       12.90        9.88      1.35 o
  -2  -7   1        3.30        6.02      1.07 o
  -1  -7   1       21.17       20.81      1.51 o
   0  -7   1       10.60       11.50      1.04 o
   1  -7   1      243.63      232.64      4.79 o
   2  -7   1      282.17      283.28      5.70 o
   3  -7   1        4.68        3.72      0.96 o
   4  -7   1        3.29        3.07      0.91 o
  -3  -6   1        5.81        7.28      1.14 o
  -2  -6   1       16.32       18.24      1.42 o
  -1  -6   1        2.45        3.27      0.70 o
   0  -6   1       59.82       65.27      2.06 o
   1  -6   1       10.74        9.82      0.89 o
   2  -6   1       72.13       68.53      2.47 o
   3  -6   1       25.00       25.33      1.15 o
   4  -6   1        4.36        4.47      1.10 o
  -4  -5   1        0.68        1.76      0.72 o
  -3  -5   1        2.75        3.31      0.86 o
  -2  -5   1      100.20      100.33      3.02 o
  -1  -5   1        2.86        3.23      0.28 o
   0  -5   1      438.12      432.22      5.97 o
   1  -5   1      121.70      122.07      2.89 o
   2  -5   1      206.19      218.42      4.36 o
   3  -5   1        4.32        5.45      0.76 o
   4  -5   1        1.59        1.38      0.85 o
   5  -5   1        7.78        8.79      0.90 o
  -4  -4   1        6.44        7.25      1.17 o
  -3  -4   1      168.55      153.02      3.99 o
  -2  -4   1        2.47        2.32      0.52 o
  -1  -4   1      871.49      822.72      5.54 o
   0  -4   1       40.30       45.43      1.38 o
   1  -4   1        8.74        9.25      0.61 o
   2  -4   1      270.52      273.43      3.93 o
   3  -4   1       11.60       14.87      0.79 o
   4  -4   1       39.59       41.90      1.42 o
   5  -4   1       16.00       17.17      1.58 o
  -4  -3   1       24.46       21.73      1.64 o
  -3  -3   1       96.12       91.85      2.92 o
  -2  -3   1        0.98        1.63      0.40 o
  -1  -3   1      956.83     1030.23     11.73 o
   0  -3   1      324.36      364.25      4.61 o
   1  -3   1      246.45      244.54      2.52 o
   2  -3   1      371.31      371.93      3.85 o
   3  -3   1      178.23      181.11      2.67 o
   4  -3   1       29.95       27.89      1.13 o
   5  -3   1        3.54        3.80      0.97 o
  -5  -2   1       19.44       20.42      1.86 o
  -4  -2   1       15.42       15.79      1.45 o
  -3  -2   1        0.16        0.57      0.40 o
  -2  -2   1        9.87        9.15      0.71 o
  -1  -2   1      568.81      593.01      5.38 o
   0  -2   1     4608.44     4294.70     41.62 o
   1  -2   1      174.43      175.43      1.90 o
   2  -2   1      724.83      729.98      6.12 o
   3  -2   1       29.96       29.96      0.95 o
   4  -2   1       23.14       26.77      1.02 o
   5  -2   1       26.40       21.74      1.75 o
  -5  -1   1       54.17       57.72      2.91 o
  -4  -1   1       19.83       20.44      1.55 o
  -3  -1   1       59.41       60.34      2.15 o
  -2  -1   1      534.83      505.36      6.75 o
  -1  -1   1      661.80      662.33      7.49 o
   0  -1   1      426.67      435.55      4.63 o
   1  -1   1       68.74       64.34      1.28 o
   2  -1   1     1025.48     1057.99     14.63 o
   3  -1   1       56.19       55.56      1.23 o
   4  -1   1      290.16      316.72      6.21 o
   5  -1   1       27.94       26.11      1.96 o
  -5   0   1        5.22        3.54      0.99 o
  -4   0   1       49.18       45.54      2.15 o
  -3   0   1      273.35      275.95      6.00 o
  -2   0   1      159.04      167.34      2.32 o
  -1   0   1      276.46      270.95      2.28 o
   1   0   1      276.96      278.15      4.21 o
   2   0   1       97.43      107.24      1.71 o
   3   0   1       93.19       89.35      1.53 o
   4   0   1       28.43       32.23      1.87 o
   5   0   1        1.09        2.92      0.91 o
  -5   1   1        1.21        0.87      0.65 o
  -4   1   1      122.12      123.95      3.60 o
  -3   1   1      199.40      215.14      2.65 o
  -2   1   1       38.77       46.95      0.94 o
  -1   1   1      529.29      555.48      4.39 o
   0   1   1      465.12      434.09      3.47 o
   1   1   1     4493.52     3891.99     94.67 o
   2   1   1        9.46        9.67      0.38 o
   3   1   1       53.08       55.77      2.09 o
   4   1   1       52.00       58.21      2.56 o
   5   1   1        0.00        0.19      0.71 o
  -5   2   1       15.68       19.75      1.69 o
  -4   2   1        7.36        8.59      0.62 o
  -3   2   1        0.05        0.00      0.15 o
  -2   2   1      189.95      180.64      2.28 o
  -1   2   1      627.31      594.34      7.16 o
   0   2   1        0.46        1.06      0.14 o
   1   2   1       60.56       60.34      0.96 o
   2   2   1      647.59      725.86      6.12 o
   3   2   1       23.59       25.97      1.49 o
   4   2   1       11.52       10.34      1.29 o
   5   2   1        3.93        2.71      0.98 o
  -5   3   1       29.69       24.58      1.85 o
  -4   3   1      140.00      132.30      2.44 o
  -3   3   1       49.38       50.25      1.32 o
  -2   3   1      675.39      656.79      5.92 o
  -1   3   1        2.04        1.53      0.25 o
   0   3   1      730.92      731.97      6.06 o
   1   3   1      311.68      356.16      5.64 o
   2   3   1      130.27      108.87      2.86 o
   3   3   1        2.50        1.39      0.55 o
   4   3   1       40.52       40.77      2.27 o
  -5   4   1       43.71       54.76      2.81 o
  -4   4   1       28.66       28.55      1.18 o
  -3   4   1      274.34      296.15      3.84 o
  -2   4   1       82.20       75.33      1.60 o
  -1   4   1       14.71        9.81      0.74 o
   0   4   1      948.55      984.14      8.10 o
   1   4   1      338.17      348.41      3.62 o
   2   4   1       74.08       70.15      2.43 o
   3   4   1       67.38       67.51      2.69 o
   4   4   1       17.57       17.67      1.63 o
  -5   5   1       15.63       18.45      1.13 o
  -4   5   1        2.24        1.49      0.44 o
  -3   5   1       58.02       57.37      1.92 o
  -2   5   1       18.77       19.04      0.90 o
  -1   5   1      562.08      545.11      7.47 o
   0   5   1        9.43        8.66      0.55 o
   1   5   1      122.40      127.57      2.08 o
   2   5   1        0.43        0.31      0.37 o
   3   5   1       22.36       20.81      1.64 o
  -4   6   1        7.16        6.16      0.78 o
  -3   6   1       42.69       42.17      1.50 o
  -2   6   1       42.20       42.45      1.96 o
  -1   6   1      385.11      378.27      6.10 o
   0   6   1      677.79      645.52      6.34 o
   1   6   1        8.64        8.90      1.10 o
   2   6   1        6.04        5.84      1.01 o
   3   6   1        0.09       -0.19      0.50 o
  -4   7   1       12.91       14.06      1.12 o
  -3   7   1        3.15        3.48      0.88 o
  -2   7   1       36.07       37.84      1.96 o
  -1   7   1      141.29      145.80      3.72 o
   0   7   1       76.89       74.80      1.82 o
   1   7   1       12.51       12.80      1.39 o
   2   7   1       66.18       63.22      2.91 o
  -3   8   1        7.69        6.57      1.23 o
  -2   8   1       17.42       19.22      1.56 o
  -1   8   1        5.00        4.95      0.71 o
   1   8   1       48.97       51.15      2.69 o
   1  -9   2        2.55        2.78      0.88 o
   2  -9   2        0.31        0.43      0.66 o
   1  -8   2       22.64       26.98      1.68 o
   2  -8   2        4.65        5.03      0.97 o
   3  -8   2        7.46        4.49      1.12 o
  -2  -7   2       31.67       28.79      1.81 o
  -1  -7   2       74.13       66.46      2.55 o
   0  -7   2       45.83       47.35      1.92 o
   1  -7   2      109.29      104.31      3.05 o
   2  -7   2      117.83      123.15      3.59 o
   3  -7   2       42.60       39.96      2.20 o
   4  -7   2        1.53        0.93      0.71 o
  -3  -6   2       32.05       32.53      1.99 o
  -2  -6   2      197.50      170.18      4.25 o
  -1  -6   2      285.64      270.45      5.15 o
   0  -6   2        3.28        3.41      0.60 o
   1  -6   2       15.39       16.33      0.72 o
   2  -6   2       93.33       89.44      2.83 o
   3  -6   2       20.24       22.82      2.46 o
   4  -6   2        1.45        1.70      0.76 o
  -4  -5   2        1.95        1.84      0.71 o
  -3  -5   2       33.71       32.30      1.84 o
  -2  -5   2        2.00        1.12      0.47 o
  -1  -5   2        7.17        4.76      0.65 o
   0  -5   2       44.12       41.43      1.50 o
   1  -5   2      260.62      260.43      3.01 o
   2  -5   2      107.10      106.94      2.04 o
   3  -5   2      233.11      230.26      3.41 o
   4  -5   2      147.73      139.43      2.78 o
   5  -5   2        0.01       -0.69      0.46 o
  -4  -4   2        0.00        0.10      0.47 o
  -3  -4   2       11.32       10.44      1.12 o
  -2  -4   2       66.47       66.36      2.20 o
  -1  -4   2       80.11       64.92      1.15 o
   0  -4   2       23.19       17.68      0.88 o
   1  -4   2       23.28       21.30      0.68 o
   2  -4   2       57.45       54.00      1.97 o
   3  -4   2       10.23       10.92      0.69 o
   4  -4   2        6.81        8.45      0.76 o
   5  -4   2        0.08        0.27      0.50 o
  -4  -3   2       89.03       85.06      3.19 o
  -3  -3   2      192.69      192.32      4.36 o
  -2  -3   2      641.41      620.12      8.36 o
  -1  -3   2      435.91      436.47      3.72 o
   0  -3   2     2718.82     2655.02     25.59 o
   1  -3   2        1.25        0.34      0.10 o
   2  -3   2       17.38       21.69      0.75 o
   3  -3   2       12.89       12.18      0.67 o
   4  -3   2        4.47        8.26      1.53 o
   5  -3   2        0.19        0.00      0.52 o
  -5  -2   2       25.05       19.04      1.76 o
  -4  -2   2      460.76      453.55      8.02 o
  -3  -2   2        3.33        3.65      0.71 o
  -2  -2   2      291.73      292.06      4.76 o
  -1  -2   2      810.31      864.25      8.84 o
   0  -2   2       99.61      104.28      1.28 o
   1  -2   2      471.24      518.92      3.58 o
   2  -2   2      357.85      384.32      3.74 o
   3  -2   2       67.89       71.64      3.63 o
   4  -2   2        1.35        1.43      0.34 o
   5  -2   2        5.35        3.89      0.98 o
  -5  -1   2        0.04        0.57      0.62 o
  -4  -1   2       44.75       40.49      2.10 o
  -3  -1   2      322.34      302.17      5.38 o
  -2  -1   2       58.45       56.61      1.70 o
  -1  -1   2      175.91      166.36      2.52 o
   0  -1   2      850.09      849.59      6.07 o
   1  -1   2    14465.93    12178.40    314.13 o
   2  -1   2       73.85       85.07      1.37 o
   3  -1   2      127.96      132.28      2.06 o
   4  -1   2       74.32       76.75      2.81 o
   5  -1   2       11.44       11.50      1.48 o
  -5   0   2        9.54       13.14      1.58 o
  -4   0   2       10.98       10.73      1.22 o
  -2   0   2      115.99      112.25      1.38 o
  -1   0   2     3782.35     3412.27     19.66 o
   1   0   2     2642.33     2761.54     19.54 o
   2   0   2      334.68      368.73      3.49 o
   3   0   2        5.12        4.35      0.40 o
   4   0   2        1.60        1.44      0.61 o
   5   0   2       38.11       43.39      2.50 o
  -5   1   2       12.67        9.49      1.35 o
  -4   1   2       43.42       45.32      2.12 o
  -3   1   2       62.72       54.80      1.18 o
  -2   1   2     1122.98     1101.03      6.69 o
  -1   1   2      291.22      323.82      2.01 o
   0   1   2      547.96      514.10      5.59 o
   1   1   2       36.75       44.00      0.82 o
   2   1   2      476.55      488.05      5.67 o
   3   1   2       34.22       36.35      1.73 o
   4   1   2       82.92       89.41      3.19 o
   5   1   2        2.05        3.41      1.03 o
  -5   2   2       16.69       19.39      1.69 o
  -4   2   2       38.85       41.12      2.06 o
  -3   2   2       28.68       32.78      0.99 o
  -2   2   2      257.94      268.23      2.98 o
  -1   2   2       37.65       46.46      0.93 o
   0   2   2     2247.37     2223.75     21.45 o
   1   2   2      147.09      130.81      1.68 o
   2   2   2     1030.73     1000.24     10.45 o
   3   2   2        0.02       -0.17      0.27 o
   4   2   2       61.48       61.63      2.68 o
   5   2   2        6.59        7.45      1.39 o
  -5   3   2        2.94        1.75      0.71 o
  -4   3   2       20.86       19.71      1.60 o
  -3   3   2       97.82      106.13      2.00 o
  -2   3   2        7.96       10.06      0.56 o
  -1   3   2     3636.02     3493.06     43.51 o
   0   3   2        5.12        7.31      0.39 o
   1   3   2      204.84      210.24      2.48 o
   2   3   2       51.59       50.72      1.94 o
   3   3   2        1.44        0.66      0.48 o
   4   3   2        0.63       -0.06      0.46 o
  -5   4   2       34.00       30.72      2.17 o
  -4   4   2       10.91        9.08      0.79 o
  -3   4   2       37.41       34.91      1.22 o
  -2   4   2      524.85      554.27     10.57 o
  -1   4   2      319.35      306.10      4.76 o
   0   4   2       22.54       20.42      0.92 o
   1   4   2       30.04       29.30      1.12 o
   2   4   2      102.97      102.31      3.07 o
   3   4   2       52.20       49.45      2.35 o
   4   4   2       55.08       50.28      2.67 o
  -5   5   2        0.00        0.53      0.69 o
  -4   5   2       17.99       24.92      2.69 o
  -3   5   2       28.52       26.93      2.46 o
  -2   5   2      141.94      136.96      2.46 o
  -1   5   2        4.97        5.21      0.74 o
   0   5   2      413.16      408.13      4.43 o
   1   5   2       73.83       78.59      1.66 o
   2   5   2       62.59       57.33      2.46 o
   3   5   2       74.88       71.29      3.05 o
  -4   6   2        4.56        6.41      0.80 o
  -3   6   2        6.11        5.50      1.22 o
  -2   6   2        2.05        3.12      0.72 o
  -1   6   2      337.91      343.18      4.41 o
   0   6   2      131.17      130.53      2.37 o
   1   6   2        6.03        5.07      0.94 o
   2   6   2       23.08       22.94      1.70 o
   3   6   2        8.18        5.97      1.23 o
  -4   7   2        0.74        0.57      0.46 o
  -3   7   2        4.73        3.49      0.87 o
  -2   7   2       66.96       62.46      2.56 o
  -1   7   2      104.11      107.12      3.79 o
   0   7   2       53.96       61.28      1.70 o
   1   7   2       30.40       33.35      2.07 o
   2   7   2        0.57        0.58      0.57 o
  -3   8   2       27.26       26.21      1.92 o
  -2   8   2        7.05        6.89      1.63 o
  -1   8   2        0.01        0.31      0.37 o
   1   8   2       13.52       15.33      1.69 o
   1  -9   3        3.14        2.52      0.84 o
   0  -8   3       36.01       31.81      1.78 o
   1  -8   3       24.02       24.40      1.60 o
   2  -8   3       38.27       34.22      2.01 o
   3  -8   3      108.71      110.61      3.85 o
  -2  -7   3        0.57        0.05      0.42 o
  -1  -7   3        0.05        0.81      0.45 o
   0  -7   3       19.67       17.71      0.97 o
   1  -7   3       88.70       85.91      2.79 o
   2  -7   3       58.46       61.10      2.48 o
   3  -7   3       44.14       42.44      2.25 o
   4  -7   3        3.64        2.11      0.79 o
  -3  -6   3        8.99        7.80      1.12 o
  -2  -6   3       16.32       18.39      1.38 o
  -1  -6   3       13.90       13.05      0.98 o
   0  -6   3       15.41       14.91      1.02 o
   1  -6   3       26.27       25.39      1.28 o
   2  -6   3       66.86       63.85      2.46 o
   3  -6   3        2.91        3.61      0.81 o
   4  -6   3        5.58        5.28      1.06 o
  -4  -5   3        7.09        8.65      1.30 o
  -3  -5   3        2.55        2.23      0.71 o
  -2  -5   3      120.09      113.93      3.09 o
  -1  -5   3       65.45       55.56      1.81 o
   0  -5   3      329.56      313.09      4.85 o
   1  -5   3       92.62       94.73      2.86 o
   2  -5   3        8.65        7.80      0.63 o
   3  -5   3        6.48        6.42      0.64 o
   4  -5   3        1.55        0.79      0.66 o
   5  -5   3        4.36        5.62      1.09 o
  -4  -4   3       64.01       65.33      2.88 o
  -3  -4   3       31.23       29.20      1.68 o
  -2  -4   3      219.44      221.95      4.31 o
  -1  -4   3        0.29        0.01      0.12 o
   0  -4   3      183.55      216.23      2.90 o
   1  -4   3      280.45      304.13      3.20 o
   2  -4   3       35.23       34.37      0.73 o
   3  -4   3       30.79       29.83      1.08 o
   4  -4   3       32.07       35.23      1.73 o
   5  -4   3        1.99        1.44      0.71 o
  -4  -3   3        3.24        7.09      1.14 o
  -3  -3   3       63.32       61.26      2.33 o
  -2  -3   3       10.13        9.22      0.76 o
  -1  -3   3      213.20      230.93      2.32 o
   0  -3   3     1265.14     1260.20      9.29 o
   1  -3   3      211.51      197.87      1.78 o
   2  -3   3      132.78      133.00      1.95 o
   3  -3   3       58.76       58.14      1.68 o
   4  -3   3        0.54        0.66      0.33 o
   5  -3   3        7.16        6.94      1.18 o
  -5  -2   3       15.86       15.46      1.71 o
  -4  -2   3       20.64       19.59      1.58 o
  -3  -2   3      148.45      159.77      3.80 o
  -2  -2   3       23.60       23.89      1.13 o
  -1  -2   3     3143.40     3070.94     21.36 o
   0  -2   3     1222.75     1264.22      7.46 o
   1  -2   3     1389.05     1372.44      8.11 o
   2  -2   3        1.77        1.27      0.34 o
   3  -2   3        0.03        0.26      0.31 o
   4  -2   3       13.84       13.00      1.85 o
   5  -2   3       42.61       50.39      2.59 o
  -5  -1   3        1.95        1.84      0.82 o
  -4  -1   3       56.05       57.85      2.48 o
  -3  -1   3       96.00       94.22      2.72 o
  -2  -1   3      572.18      566.89      4.61 o
  -1  -1   3       36.94       32.88      0.51 o
   0  -1   3        0.65        0.15      0.53 o
   1  -1   3     2387.91     2397.31     26.34 o
   2  -1   3        8.89        9.21      0.46 o
   3  -1   3       90.18       94.45      1.75 o
   4  -1   3      100.51      105.50      3.33 o
   5  -1   3        1.75        2.33      0.86 o
  -5   0   3        0.21       -0.32      0.43 o
  -4   0   3       50.23       49.75      2.32 o
  -3   0   3      129.66      141.26      3.40 o
  -2   0   3     1091.15     1149.67      6.98 o
  -1   0   3       89.00       96.88      0.98 o
   0   0   3       17.52       13.15      0.43 o
   1   0   3     1176.54     1196.12      8.80 o
   2   0   3      966.88      913.33      7.28 o
   3   0   3       21.03       22.72      0.82 o
   4   0   3        2.16        1.80      0.66 o
   5   0   3        8.99        9.96      1.46 o
  -5   1   3        2.87        2.05      0.77 o
  -4   1   3       10.35        9.56      1.15 o
  -3   1   3      354.44      391.44      3.93 o
  -2   1   3       55.40       52.17      0.77 o
  -1   1   3     1497.47     1444.12      8.43 o
   0   1   3      706.46      697.82      7.52 o
   1   1   3       15.24       22.36      0.63 o
   2   1   3        0.15        1.21      0.80 o
   3   1   3      152.91      164.68      3.90 o
   4   1   3       43.75       46.32      2.31 o
   5   1   3        2.71        1.27      0.84 o
  -5   2   3        0.48       -0.06      0.51 o
  -4   2   3       12.75       10.84      1.22 o
  -3   2   3       58.34       51.82      1.26 o
  -2   2   3       64.58       64.88      0.86 o
  -1   2   3      285.48      246.19      2.23 o
   0   2   3      286.25      295.25      3.97 o
   1   2   3      187.00      168.26      2.12 o
   2   2   3      606.11      617.44      5.51 o
   3   2   3       10.26        9.57      1.06 o
   4   2   3       39.13       38.57      2.19 o
  -5   3   3       15.04       18.54      1.65 o
  -4   3   3       35.87       45.95      1.45 o
  -3   3   3      381.17      367.25      4.23 o
  -2   3   3      556.74      569.41      7.05 o
  -1   3   3        5.96        6.37      1.04 o
   0   3   3      118.82      143.94      2.64 o
   1   3   3      300.07      294.13      4.25 o
   2   3   3       13.33       12.94      0.62 o
   3   3   3       44.25       43.25      2.11 o
   4   3   3        1.19        1.39      0.68 o
  -5   4   3      116.52      109.43      4.05 o
  -4   4   3      135.17      138.22      5.01 o
  -3   4   3        3.27        3.77      0.52 o
  -2   4   3       18.68       15.89      0.77 o
  -1   4   3        0.61        0.61      0.23 o
   0   4   3     1174.54     1150.74     12.71 o
   1   4   3        5.70        6.46      0.62 o
   2   4   3      215.35      216.65      4.82 o
   3   4   3        1.84        0.97      0.55 o
   4   4   3        0.33       -0.14      0.58 o
  -5   5   3        3.33        3.44      0.70 o
  -4   5   3        5.53        5.07      0.71 o
  -3   5   3       32.26       29.82      1.35 o
  -2   5   3      338.20      339.92      5.84 o
  -1   5   3       15.50       17.60      0.83 o
   0   5   3      493.98      504.33      7.04 o
   1   5   3      503.66      539.66      7.31 o
   2   5   3        3.66        4.67      0.92 o
   3   5   3        5.80        3.80      0.94 o
  -4   6   3       26.46       24.29      1.82 o
  -3   6   3      314.22      314.48      4.55 o
  -2   6   3        0.02       -0.21      0.60 o
  -1   6   3       66.01       59.99      1.67 o
   0   6   3      197.80      200.79      4.13 o
   1   6   3        5.91        9.04      1.23 o
   2   6   3       25.00       24.45      1.83 o
   3   6   3       37.58       40.92      2.55 o
  -4   7   3        6.19        4.82      1.12 o
  -3   7   3        2.74        2.02      0.69 o
  -2   7   3        1.21       -0.13      0.51 o
  -1   7   3      181.17      182.35      3.25 o
   0   7   3        0.14        0.55      0.46 o
   1   7   3       47.74       49.40      2.61 o
   2   7   3       51.76       52.52      2.84 o
  -3   8   3       11.86       12.29      1.42 o
  -2   8   3       20.39       22.38      1.29 o
  -1   8   3       22.19       21.38      1.21 o
   1   8   3       45.69       49.41      2.78 o
   1  -9   4       12.42        9.72      1.28 o
  -1  -8   4        9.92       11.27      1.43 o
   0  -8   4       36.99       34.61      1.89 o
   1  -8   4        0.67       -0.25      0.48 o
   2  -8   4       38.79       37.05      2.10 o
   3  -8   4        2.77        3.44      0.92 o
   0  -7   4      127.58      119.94      2.29 o
   1  -7   4       41.24       38.07      1.86 o
   2  -7   4        5.86        4.69      0.94 o
   3  -7   4        3.26        3.30      0.94 o
   4  -7   4        1.67        1.61      0.73 o
  -3  -6   4        0.00       -0.60      0.40 o
  -2  -6   4       76.09       77.87      2.64 o
  -1  -6   4       11.87       13.11      0.94 o
   0  -6   4       52.91       53.83      1.40 o
   1  -6   4       24.69       23.91      0.91 o
   2  -6   4       41.00       47.24      2.12 o
   3  -6   4       12.69       13.88      1.33 o
   4  -6   4       38.66       40.21      2.31 o
  -4  -5   4       54.61       58.69      2.82 o
  -3  -5   4        2.42        2.88      0.76 o
  -2  -5   4       22.19       20.85      1.29 o
  -1  -5   4       82.52       79.84      2.16 o
   0  -5   4       78.73       71.20      1.15 o
   1  -5   4       25.11       23.30      1.11 o
   2  -5   4       28.74       28.55      1.55 o
   3  -5   4       60.23       54.58      2.28 o
   4  -5   4        4.79        7.04      1.13 o
  -4  -4   4        0.34        0.25      0.56 o
  -3  -4   4       53.85       59.88      2.36 o
  -2  -4   4       60.29       57.88      1.97 o
  -1  -4   4      616.00      631.56      5.34 o
   0  -4   4      233.92      244.26      2.20 o
   1  -4   4     1166.04     1157.05     19.98 o
   2  -4   4       24.40       24.69      0.64 o
   3  -4   4        0.62        0.03      0.25 o
   4  -4   4        0.08        0.12      0.53 o
   5  -4   4        0.01        0.34      0.67 o
  -4  -3   4        7.56        6.03      1.04 o
  -3  -3   4      931.38      910.10     12.10 o
  -2  -3   4      271.16      271.33      4.63 o
  -1  -3   4      152.95      154.46      1.55 o
   0  -3   4      156.59      164.38      1.53 o
   1  -3   4      313.81      312.43      2.46 o
   2  -3   4      200.38      203.26      2.52 o
   3  -3   4        8.05        9.84      0.77 o
   4  -3   4       41.61       45.06      1.81 o
  -5  -2   4        3.46        3.50      1.02 o
  -4  -2   4       20.29       18.52      1.50 o
  -3  -2   4      154.27      154.36      3.71 o
  -2  -2   4      281.81      272.02      4.49 o
  -1  -2   4      294.66      315.47      2.40 o
   0  -2   4       89.06       91.80      1.34 o
   1  -2   4       18.69       18.00      0.41 o
   2  -2   4     1505.64     1550.20     11.67 o
   3  -2   4      422.70      420.11      4.51 o
   4  -2   4        6.18        5.97      0.65 o
   5  -2   4        1.34        2.11      0.84 o
  -5  -1   4        1.54        1.19      0.68 o
  -4  -1   4       40.46       41.63      2.17 o
  -3  -1   4       96.81       93.65      2.72 o
  -2  -1   4      968.54     1026.56      6.44 o
  -1  -1   4      305.38      301.20      2.29 o
   0  -1   4     2853.95     2812.05     19.42 o
   1  -1   4      328.67      350.58      4.67 o
   2  -1   4     2055.25     2166.39     15.69 o
   3  -1   4        1.66        1.92      0.33 o
   4  -1   4       18.56       16.70      1.39 o
   5  -1   4        0.38        0.37      0.67 o
  -5   0   4        0.90        1.53      0.77 o
  -4   0   4        0.83        1.38      0.58 o
  -3   0   4        0.05        0.52      0.21 o
  -2   0   4       98.24       95.48      1.14 o
  -1   0   4      410.62      414.54      2.93 o
   0   0   4      353.02      326.45      4.35 o
   1   0   4        0.77        1.77      0.23 o
   2   0   4        2.03        2.51      0.30 o
   3   0   4       50.77       53.71      1.32 o
   4   0   4       10.06        8.45      1.15 o
   5   0   4        3.92        4.85      1.09 o
  -5   1   4      105.22      117.36      4.11 o
  -4   1   4        4.55        3.46      0.86 o
  -3   1   4      765.94      741.72      5.66 o
  -2   1   4       29.40       35.36      0.68 o
  -1   1   4      501.39      495.02      3.45 o
   0   1   4       81.89       71.55      1.63 o
   1   1   4       20.81       12.77      1.12 o
   2   1   4       25.77       25.15      0.81 o
   3   1   4      231.26      224.28      4.66 o
   4   1   4        8.97       10.50      1.28 o
   5   1   4       19.45       24.01      1.97 o
  -5   2   4        7.88        8.96      1.35 o
  -4   2   4       47.93       48.87      2.32 o
  -3   2   4        6.78        6.91      0.42 o
  -2   2   4        9.85        7.41      0.52 o
  -1   2   4      876.41      927.01      7.47 o
   0   2   4     3739.43     3682.29     35.15 o
   1   2   4      428.76      406.18      5.43 o
   2   2   4      224.49      225.67      3.38 o
   3   2   4        0.53        0.05      0.36 o
   4   2   4       12.17       10.76      1.38 o
  -5   3   4        7.64        6.83      1.30 o
  -4   3   4      185.52      182.51      2.44 o
  -3   3   4        3.84        3.06      0.58 o
  -2   3   4      448.41      442.38      3.85 o
  -1   3   4      499.42      558.26      5.34 o
   0   3   4      857.90      856.62      9.80 o
   1   3   4      106.70      112.16      2.46 o
   2   3   4        2.66        3.94      0.57 o
   3   3   4       26.31       24.63      1.66 o
   4   3   4       33.70       36.74      2.25 o
  -5   4   4       14.23       13.10      1.63 o
  -4   4   4       20.50       19.74      0.87 o
  -3   4   4      162.26      165.95      2.35 o
  -2   4   4       37.20       33.54      0.95 o
  -1   4   4      404.03      381.57      8.65 o
   0   4   4       38.30       45.17      1.63 o
   1   4   4      162.15      170.29      3.36 o
   2   4   4       15.12       15.22      1.32 o
   3   4   4       11.75       12.04      1.43 o
   4   4   4       27.68       28.36      2.09 o
  -5   5   4        3.53        5.35      0.62 o
  -4   5   4       12.76       11.62      0.77 o
  -3   5   4        3.93        3.86      0.65 o
  -2   5   4        5.84        6.17      0.79 o
  -1   5   4      143.43      149.99      2.61 o
   0   5   4      109.16      110.93      2.82 o
   1   5   4      556.52      572.53      7.85 o
   2   5   4        1.15        1.07      0.55 o
   3   5   4       28.85       30.96      2.16 o
  -4   6   4        7.12        6.44      0.68 o
  -3   6   4       22.08       22.14      0.97 o
  -2   6   4       59.69       58.57      2.63 o
  -1   6   4       28.15       32.23      1.27 o
   0   6   4        0.13       -0.04      0.37 o
   2   6   4        0.09        1.34      0.68 o
  -4   7   4       29.47       29.06      1.23 o
  -3   7   4        6.42        6.15      0.85 o
  -2   7   4      129.57      132.08      2.91 o
  -1   7   4        0.20        0.86      0.60 o
   0   7   4       47.57       45.56      2.09 o
   1   7   4        6.96        7.59      1.29 o
  -2   8   4        2.41        2.02      1.64 o
  -1   8   4       14.89       15.21      1.43 o
   0   8   4       45.52       51.91      2.41 o
  -1  -8   5        0.10        0.56      0.55 o
   0  -8   5        1.98        3.96      0.88 o
   1  -8   5       14.26       14.09      1.29 o
   2  -8   5       15.91       16.33      1.45 o
   3  -8   5       48.94       53.50      2.69 o
  -2  -7   5        3.52        4.31      1.03 o
  -1  -7   5        0.75       -0.06      0.46 o
   0  -7   5       16.44       16.21      1.46 o
   1  -7   5       12.13       12.53      1.19 o
   2  -7   5       11.52       14.74      1.34 o
   3  -7   5       41.54       39.54      2.26 o
   4  -7   5        0.00        0.99      0.72 o
  -3  -6   5        8.65       11.07      1.25 o
  -1  -6   5       68.27       69.29      2.66 o
   0  -6   5       59.94       60.28      1.52 o
   1  -6   5       63.99       60.71      1.52 o
   2  -6   5       14.04       13.78      1.20 o
   3  -6   5        0.77        1.56      0.68 o
   4  -6   5        0.20       -0.24      0.56 o
  -4  -5   5       10.46        9.68      1.40 o
  -3  -5   5      105.73       99.88      3.23 o
  -2  -5   5        0.88        1.03      0.41 o
  -1  -5   5      177.56      179.11      2.62 o
   0  -5   5       60.89       64.07      1.44 o
   1  -5   5       26.26       30.39      1.00 o
   2  -5   5       54.26       56.44      2.20 o
   3  -5   5        1.61        2.26      0.62 o
   4  -5   5        0.48        0.65      0.60 o
  -4  -4   5       11.31       11.38      1.42 o
  -3  -4   5        1.86        1.75      0.61 o
  -2  -4   5       22.33       26.77      1.33 o
  -1  -4   5       68.55       70.92      1.10 o
   0  -4   5       17.15       13.82      0.43 o
   1  -4   5      284.80      286.34      3.29 o
   2  -4   5       91.52       90.66      2.52 o
   3  -4   5        0.16       -0.45      0.30 o
   4  -4   5        5.66        4.46      0.91 o
   5  -4   5        1.17        1.73      0.78 o
  -4  -3   5      110.12      100.04      3.46 o
  -3  -3   5        2.27        3.85      0.81 o
  -2  -3   5        8.70        8.15      0.57 o
  -1  -3   5       39.72       42.56      0.76 o
   0  -3   5      357.16      360.78      4.01 o
   1  -3   5       43.06       45.40      1.09 o
   2  -3   5      244.14      234.37      4.25 o
   3  -3   5      103.78      105.34      2.68 o
   4  -3   5       21.95       20.82      1.48 o
  -5  -2   5        3.41        4.78      1.12 o
  -4  -2   5        0.42        0.82      0.36 o
  -3  -2   5      187.03      194.77      2.98 o
  -2  -2   5      634.42      643.19      6.42 o
  -1  -2   5      701.28      716.57      5.64 o
   0  -2   5      292.87      281.34      3.46 o
   1  -2   5       59.74       65.49      0.83 o
   2  -2   5      529.00      550.34      8.65 o
   3  -2   5       12.23       11.87      0.92 o
   4  -2   5       74.38       84.65      2.02 o
  -5  -1   5       43.53       42.94      2.47 o
  -4  -1   5       35.01       35.14      1.31 o
  -3  -1   5      174.76      170.42      2.64 o
  -2  -1   5      129.37      153.28      1.61 o
  -1  -1   5     2580.39     2691.67     15.29 o
   0  -1   5      375.89      353.40      3.40 o
   1  -1   5      115.98      125.27      3.36 o
   2  -1   5      121.42      135.24      1.97 o
   3  -1   5       88.60       98.51      1.90 o
   4  -1   5       10.32        9.92      1.22 o
   5  -1   5        1.28        1.30      0.77 o
  -5   0   5        0.46        0.74      0.63 o
  -4   0   5       25.60       24.45      1.64 o
  -3   0   5        6.18        4.91      0.47 o
  -2   0   5      290.96      339.23      2.75 o
  -1   0   5     1098.20     1080.23      6.70 o
   0   0   5      884.49      802.92      7.08 o
   1   0   5     1773.29     1720.78     12.61 o
   2   0   5       72.74       72.14      1.43 o
   3   0   5      120.08      116.40      2.09 o
   4   0   5       48.87       43.25      2.21 o
   5   0   5        8.84       10.54      1.55 o
  -5   1   5       16.28       14.86      1.65 o
  -4   1   5       54.44       55.63      2.48 o
  -3   1   5        3.89        2.89      0.38 o
  -2   1   5      434.10      451.90      4.03 o
  -1   1   5      426.86      451.57      3.36 o
   0   1   5      479.44      466.22      5.96 o
   1   1   5      158.33      172.88      2.26 o
   2   1   5        2.83        1.88      0.32 o
   3   1   5        2.54        3.98      0.46 o
   4   1   5        4.96        6.02      1.06 o
  -5   2   5        1.93        3.35      1.01 o
  -4   2   5       52.57       53.47      2.45 o
  -3   2   5        8.09        8.43      0.49 o
  -2   2   5      780.54      758.70      5.24 o
  -1   2   5       50.85       52.00      1.16 o
   0   2   5       33.86       41.49      1.40 o
   1   2   5       77.87       74.58      2.00 o
   2   2   5       13.89       12.80      1.15 o
   4   2   5        0.05        0.29      0.58 o
  -5   3   5        3.38        5.00      1.17 o
  -4   3   5      153.70      141.29      2.14 o
  -3   3   5      365.29      360.52      3.59 o
  -2   3   5        1.98        3.10      0.35 o
  -1   3   5       20.02       24.93      1.18 o
   0   3   5        9.07        9.63      0.74 o
   1   3   5      529.38      508.29      6.87 o
   2   3   5       22.10       21.27      0.90 o
   3   3   5       50.94       51.92      2.47 o
   4   3   5        0.04       -0.25      0.51 o
  -5   4   5        0.05        0.77      0.58 o
  -4   4   5      129.84      128.03      3.65 o
  -3   4   5        9.05        9.22      0.63 o
  -2   4   5       16.73       19.23      1.22 o
  -1   4   5      356.76      352.54      5.60 o
   0   4   5       94.51       94.94      2.51 o
   1   4   5      206.34      224.07      4.20 o
   2   4   5      141.85      140.83      4.03 o
   3   4   5        7.65        6.20      1.13 o
  -4   5   5        0.02        0.51      0.32 o
  -3   5   5      185.61      181.11      2.68 o
  -2   5   5      528.22      524.93      5.98 o
  -1   5   5       68.28       65.09      2.28 o
   0   5   5      284.65      278.77      5.03 o
   1   5   5      399.51      430.91      6.75 o
   2   5   5       56.81       55.25      2.67 o
   3   5   5        2.29        1.84      0.81 o
  -4   6   5       36.35       39.92      1.91 o
  -3   6   5       19.81       19.41      1.14 o
  -2   6   5       10.20        9.75      0.87 o
  -1   6   5        6.48        6.56      0.96 o
   0   6   5      306.80      311.10      5.70 o
   2   6   5      104.70       99.51      3.86 o
  -3   7   5       27.86       26.82      1.40 o
  -2   7   5       30.98       29.05      1.41 o
  -1   7   5       11.82       14.69      1.32 o
   0   7   5       25.06       25.25      1.64 o
   1   7   5       54.29       53.86      2.84 o
  -2   8   5        8.21       10.23      1.44 o
  -1   8   5      124.49      135.72      4.07 o
   0   8   5        7.71        5.87      1.06 o
  -1  -8   6        6.18        8.78      1.33 o
   0  -8   6       54.59       54.19      2.43 o
   1  -8   6       61.30       64.27      2.68 o
   2  -8   6        0.27       -0.21      0.55 o
  -2  -7   6        0.99       -0.63      0.48 o
  -1  -7   6       49.38       50.38      2.46 o
   0  -7   6        0.27        0.83      0.48 o
   1  -7   6       24.65       25.56      1.63 o
   2  -7   6        1.37        1.02      0.61 o
   3  -7   6        1.74        2.81      0.82 o
  -3  -6   6       85.41       91.61      3.66 o
  -2  -6   6        2.46        1.48      0.72 o
  -1  -6   6       21.57       24.14      1.64 o
   0  -6   6       29.63       27.51      1.06 o
   1  -6   6        7.01        6.08      0.60 o
   2  -6   6        1.80        2.55      0.71 o
   3  -6   6        7.33        7.52      1.17 o
   4  -6   6        7.97        8.23      1.33 o
  -3  -5   6        0.12        0.10      0.43 o
  -2  -5   6        0.04       -0.47      0.31 o
  -1  -5   6        2.64        4.16      0.83 o
   0  -5   6       66.35       63.41      1.49 o
   1  -5   6        4.33        5.11      0.52 o
   2  -5   6       82.35       78.08      2.69 o
   3  -5   6        0.36        2.21      0.67 o
   4  -5   6        0.11        1.09      0.65 o
  -4  -4   6        0.38       -0.15      0.35 o
  -3  -4   6       41.45       41.57      2.55 o
  -2  -4   6     1472.83     1525.77     12.47 o
  -1  -4   6      586.79      580.17      5.37 o
   0  -4   6      552.27      556.47      5.30 o
   1  -4   6       84.90       83.79      1.68 o
   2  -4   6       11.77       11.70      0.66 o
   3  -4   6        6.60        6.32      0.98 o
   4  -4   6        1.13        1.96      0.74 o
  -4  -3   6       18.06       18.78      1.10 o
  -3  -3   6       30.87       33.75      1.26 o
  -2  -3   6      165.51      169.53      2.58 o
  -1  -3   6       85.76       85.50      1.15 o
   0  -3   6        5.03        3.66      0.60 o
   1  -3   6       73.41       73.76      1.49 o
   2  -3   6       70.44       74.22      2.35 o
   3  -3   6      461.91      460.49      7.37 o
   4  -3   6      113.85       98.23      3.24 o
  -5  -2   6       19.90       21.79      1.85 o
  -4  -2   6        0.27        0.34      0.35 o
  -3  -2   6      106.92      107.54      2.28 o
  -2  -2   6       48.43       47.05      1.21 o
  -1  -2   6      431.36      452.66      3.42 o
   0  -2   6      353.38      347.14      3.55 o
   1  -2   6      401.61      385.34      2.93 o
   2  -2   6        0.85        0.96      0.22 o
   3  -2   6      438.59      430.52      4.74 o
   4  -2   6        6.99        6.03      0.97 o
  -5  -1   6       13.96       10.40      1.48 o
  -4  -1   6       37.52       38.44      1.37 o
  -3  -1   6        0.67        1.30      0.31 o
  -2  -1   6      185.63      169.31      1.81 o
  -1  -1   6      130.09      143.12      3.47 o
   0  -1   6      461.04      464.86      4.37 o
   1  -1   6       38.35       36.10      0.81 o
   2  -1   6       44.16       42.96      1.46 o
   3  -1   6       19.78       20.81      0.93 o
   4  -1   6       17.33       18.98      1.50 o
  -5   0   6        0.35        1.14      0.76 o
  -4   0   6      118.66      115.14      3.64 o
  -3   0   6       32.23       31.63      1.40 o
  -2   0   6      377.88      349.36      2.94 o
  -1   0   6      327.35      346.25      2.84 o
   0   0   6      210.38      205.88      2.55 o
   1   0   6      120.96      128.82      2.56 o
   2   0   6       13.39       16.14      0.70 o
   3   0   6      132.26      133.42      2.33 o
   4   0   6       10.42       13.04      1.39 o
  -5   1   6        9.69        5.96      1.19 o
  -4   1   6      100.56       92.83      3.27 o
  -3   1   6      182.09      181.64      2.02 o
  -2   1   6       77.41       83.49      1.24 o
  -1   1   6       53.85       57.82      0.98 o
   0   1   6      351.53      364.19      5.28 o
   1   1   6      409.06      400.87      5.80 o
   2   1   6      240.08      236.06      3.04 o
   3   1   6        1.98        1.11      0.30 o
   4   1   6       25.13       23.32      1.69 o
  -5   2   6       38.93       41.11      2.50 o
  -4   2   6        3.45        2.23      0.77 o
  -3   2   6      226.52      228.63      3.13 o
  -2   2   6        0.51        0.30      0.20 o
  -1   2   6      590.99      577.33      7.46 o
   0   2   6      265.53      291.53      4.64 o
   1   2   6     1121.26     1107.49     12.64 o
   2   2   6       78.80       81.11      1.71 o
   3   2   6       20.79       21.30      1.53 o
   4   2   6        0.09        0.65      0.58 o
  -5   3   6        0.15        0.14      0.55 o
  -4   3   6      193.31      182.36      3.06 o
  -3   3   6      391.94      385.03      4.60 o
  -2   3   6       49.57       48.55      1.35 o
  -1   3   6      498.56      476.58      6.73 o
   0   3   6       86.15       86.11      2.37 o
   1   3   6        0.58        0.91      0.40 o
   2   3   6       56.88       59.88      1.57 o
   3   3   6        1.78        1.24      0.70 o
   4   3   6        1.04        0.83      0.72 o
  -5   4   6        8.46        9.42      1.55 o
  -4   4   6      109.40      114.35      2.08 o
  -3   4   6        0.42        0.83      0.32 o
  -2   4   6      129.63      120.52      3.83 o
  -1   4   6       69.32       64.76      2.21 o
   0   4   6       10.57       14.72      1.08 o
   1   4   6      199.33      198.76      4.11 o
   2   4   6      486.62      479.35      8.49 o
   3   4   6        1.74        0.42      0.57 o
  -4   5   6        0.02        0.11      0.40 o
  -3   5   6        0.37       -0.27      0.27 o
  -2   5   6        8.44        8.22      1.04 o
  -1   5   6        1.80        2.20      0.62 o
   0   5   6      128.93      129.94      3.40 o
   1   5   6        0.03        0.74      0.48 o
   2   5   6        0.13        0.11      0.48 o
   3   5   6        0.64        0.48      0.57 o
  -4   6   6        5.31        4.60      0.61 o
  -3   6   6       46.51       46.35      1.75 o
  -2   6   6        0.66        3.28      0.79 o
  -1   6   6      154.06      154.10      4.00 o
   0   6   6        1.65        1.94      0.70 o
   1   6   6       52.65       57.73      2.43 o
   2   6   6       20.30       20.01      1.84 o
  -3   7   6       43.59       44.38      2.45 o
  -2   7   6        6.88        4.90      1.02 o
  -1   7   6        0.82        1.29      0.68 o
   0   7   6        2.05        0.57      0.65 o
   1   7   6       67.99       77.10      3.48 o
  -1  -8   7        2.36        3.18      0.94 o
   0  -8   7       10.47       10.58      1.27 o
   1  -8   7        7.62        6.43      1.12 o
   2  -8   7        4.09        6.16      1.18 o
  -2  -7   7       11.57       11.68      1.59 o
  -1  -7   7        1.28        0.56      0.55 o
   0  -7   7       28.96       31.60      1.83 o
   1  -7   7       18.52       21.60      1.05 o
   2  -7   7       26.95       24.72      1.73 o
   3  -7   7        0.58        0.09      0.45 o
  -3  -6   7        0.38        0.82      0.70 o
  -2  -6   7       94.11      104.31      3.74 o
  -1  -6   7        0.11        0.55      0.50 o
   0  -6   7      120.75      117.27      2.63 o
   1  -6   7       33.95       32.45      1.20 o
   2  -6   7        0.08        0.77      0.50 o
   3  -6   7        4.86        3.02      0.87 o
   4  -6   7        0.30       -0.17      0.60 o
  -3  -5   7       54.44       57.98      2.81 o
  -2  -5   7        2.02        2.36      0.70 o
  -1  -5   7       23.24       22.84      1.51 o
   0  -5   7        0.93        1.19      0.32 o
   1  -5   7       34.46       30.19      1.15 o
   2  -5   7      191.29      194.24      2.98 o
   3  -5   7       82.94       87.95      3.18 o
   4  -5   7        0.30       -0.06      0.58 o
  -4  -4   7       17.13       12.82      1.13 o
  -3  -4   7       88.09       87.43      2.17 o
  -2  -4   7       28.06       29.52      1.74 o
  -1  -4   7       20.28       21.86      0.86 o
   0  -4   7        1.06        1.48      0.31 o
   1  -4   7        0.89        0.70      0.24 o
   2  -4   7       48.14       49.95      1.40 o
   3  -4   7        2.97        1.96      0.70 o
   4  -4   7       16.32       13.50      1.49 o
  -4  -3   7        4.66        4.60      0.69 o
  -3  -3   7       14.67       13.70      0.85 o
  -2  -3   7      289.65      300.75      5.11 o
  -1  -3   7      542.12      544.05      5.09 o
   0  -3   7      291.40      291.60      3.39 o
   1  -3   7      309.93      310.25      3.66 o
   2  -3   7        6.03        5.66      0.83 o
   3  -3   7       17.85       18.03      1.40 o
   4  -3   7        0.61        0.21      0.57 o
  -4  -2   7       48.95       52.07      1.70 o
  -3  -2   7       70.71       67.78      1.72 o
  -2  -2   7       12.07        9.88      0.69 o
  -1  -2   7      105.38      116.90      1.81 o
   0  -2   7      609.41      656.69      9.27 o
   1  -2   7      133.20      142.18      2.24 o
   2  -2   7       11.04        9.99      0.89 o
   3  -2   7        1.34        1.85      0.61 o
   4  -2   7        0.57        0.01      0.51 o
  -5  -1   7        4.31        7.14      1.33 o
  -4  -1   7       90.78       99.46      3.41 o
  -3  -1   7       36.10       40.51      1.28 o
  -2  -1   7      591.84      585.14      4.40 o
  -1  -1   7       78.29      103.12      1.35 o
   0  -1   7        0.05        1.23      0.38 o
   1  -1   7       19.88       17.33      0.91 o
   2  -1   7      172.78      181.57      2.52 o
   3  -1   7        0.01       -0.25      0.68 o
   4  -1   7       44.54       48.67      2.19 o
  -5   0   7       50.30       49.60      2.71 o
  -4   0   7        0.14        0.53      0.50 o
  -3   0   7       46.07       50.71      1.38 o
  -2   0   7      177.78      199.07      2.13 o
  -1   0   7      657.79      661.92      4.76 o
   0   0   7       13.32       13.19      0.65 o
   1   0   7      687.53      653.34      7.29 o
   2   0   7        0.06        1.32      0.42 o
   3   0   7       49.35       48.93      1.42 o
   4   0   7        2.71        2.22      0.72 o
  -5   1   7        0.71       -0.31      0.58 o
  -4   1   7       17.28       18.11      1.49 o
  -3   1   7      231.54      227.27      3.09 o
  -2   1   7       39.79       38.28      1.01 o
  -1   1   7     1073.81     1079.04      7.15 o
   0   1   7      146.52      144.31      3.09 o
   1   1   7       74.50       73.46      2.21 o
   2   1   7       18.35       19.22      1.43 o
   3   1   7       16.62       18.38      0.92 o
   4   1   7       47.92       43.68      2.36 o
  -5   2   7        7.06        7.42      1.37 o
  -4   2   7       54.13       53.68      2.56 o
  -3   2   7      108.88      102.93      2.07 o
  -2   2   7      985.11      965.66      8.42 o
  -1   2   7       64.91       69.09      2.11 o
   0   2   7      132.64      134.08      3.05 o
   1   2   7       19.23       17.43      1.12 o
   2   2   7      116.44      113.42      2.15 o
   3   2   7       22.04       16.11      1.39 o
   4   2   7        7.98        6.37      1.17 o
  -5   3   7        2.52        0.92      0.76 o
  -4   3   7        0.03       -0.03      0.29 o
  -3   3   7      564.76      562.18      6.72 o
  -2   3   7        9.07        9.01      0.71 o
  -1   3   7      117.62      116.39      2.95 o
   0   3   7      592.66      584.16      8.12 o
   1   3   7       24.88       22.01      1.34 o
   2   3   7      112.95      117.90      3.68 o
   3   3   7       98.91       91.67      3.44 o
  -4   4   7       20.14       20.85      1.45 o
  -3   4   7       16.80       15.96      0.94 o
  -2   4   7      102.82      105.64      3.04 o
  -1   4   7      143.97      128.31      3.33 o
   0   4   7       10.00       12.42      1.08 o
   1   4   7        5.92        7.29      0.97 o
   2   4   7      197.58      203.55      5.23 o
   3   4   7       16.04       13.46      1.56 o
  -4   5   7        2.05        0.86      0.90 o
  -3   5   7      185.67      194.01      3.51 o
  -2   5   7      104.65       92.26      3.00 o
  -1   5   7      217.45      201.83      4.52 o
   0   5   7        2.28        1.34      0.58 o
   1   5   7       40.38       51.09      2.22 o
   2   5   7        9.74        7.30      1.29 o
  -4   6   7        2.99        3.67      1.74 o
  -3   6   7        1.46        3.35      0.88 o
  -2   6   7       32.46       29.95      1.84 o
  -1   6   7       36.60       32.25      1.85 o
   0   6   7        4.09        6.39      1.02 o
   1   6   7       41.64       43.93      2.23 o
  -3   7   7       52.62       49.49      2.61 o
  -2   7   7       77.30       73.39      3.04 o
  -1   7   7       43.94       42.94      2.27 o
   0   7   7      150.06      152.42      4.32 o
   0  -8   8       17.62       18.10      1.54 o
   1  -8   8        3.58        4.17      0.94 o
   2  -8   8        3.65        4.36      1.04 o
  -2  -7   8       51.26       60.30      3.02 o
  -1  -7   8        2.72        3.30      0.88 o
   0  -7   8        2.47        4.02      0.94 o
   1  -7   8        0.16       -0.36      0.30 o
   2  -7   8        0.95       -0.07      0.51 o
   3  -7   8        1.15        0.66      0.66 o
  -3  -6   8        2.25        2.00      0.93 o
  -2  -6   8        7.93        8.53      1.35 o
  -1  -6   8        2.29        2.42      0.78 o
   0  -6   8       10.78       11.40      0.82 o
   1  -6   8       22.26       22.74      1.07 o
   2  -6   8       13.99       10.50      1.27 o
   3  -6   8        0.96        0.58      0.58 o
  -3  -5   8       11.12       10.07      1.49 o
  -2  -5   8        5.16        9.19      1.29 o
  -1  -5   8      560.06      565.71      8.88 o
   0  -5   8      161.14      158.05      3.91 o
   1  -5   8      129.08      128.49      2.43 o
   2  -5   8        3.68        2.79      0.49 o
   3  -5   8       30.92       26.88      1.86 o
   4  -5   8        0.12       -0.69      0.46 o
  -4  -4   8       63.69       72.16      3.20 o
  -3  -4   8       42.84       47.36      2.41 o
  -2  -4   8        0.28        0.17      0.35 o
  -1  -4   8      367.99      383.10      4.28 o
   0  -4   8      110.83      117.69      2.15 o
   1  -4   8        0.13        0.35      0.24 o
   2  -4   8        2.05        2.32      0.44 o
   3  -4   8       50.21       50.26      2.40 o
   4  -4   8       43.58       45.02      2.47 o
  -4  -3   8       67.84       74.76      2.16 o
  -3  -3   8        2.43        1.84      0.44 o
  -2  -3   8      130.53      132.95      3.56 o
  -1  -3   8        0.17        0.41      0.21 o
   0  -3   8       23.74       20.68      1.19 o
   1  -3   8       41.98       45.17      1.36 o
   2  -3   8       14.20       17.17      1.29 o
   3  -3   8        0.45        1.60      0.63 o
   4  -3   8       89.98       91.50      3.34 o
  -4  -2   8        6.77        6.59      0.78 o
  -3  -2   8        5.35        6.52      1.01 o
  -2  -2   8       58.45       62.24      1.68 o
  -1  -2   8      282.81      261.57      3.20 o
   0  -2   8      723.58      747.56     10.12 o
   1  -2   8      402.81      393.74      4.41 o
   2  -2   8      160.14      159.24      3.76 o
   3  -2   8        0.07        0.19      0.48 o
   4  -2   8        0.63        0.92      0.66 o
  -4  -1   8       40.35       40.45      2.21 o
  -3  -1   8      269.30      254.71      4.98 o
  -2  -1   8       11.75       10.21      0.48 o
  -1  -1   8      111.97      100.66      1.41 o
   0  -1   8       46.82       50.87      1.30 o
   1  -1   8        0.70        1.62      0.25 o
   2  -1   8       27.66       23.14      1.38 o
   3  -1   8       23.91       27.38      1.63 o
   4  -1   8        7.88        8.68      1.20 o
  -5   0   8       11.22       12.97      1.65 o
  -4   0   8       27.50       22.33      1.68 o
  -3   0   8      237.98      227.09      3.24 o
  -2   0   8      112.46      114.00      1.63 o
  -1   0   8      221.01      219.32      2.31 o
   0   0   8       60.78       63.43      2.06 o
   1   0   8        1.69        1.49      0.40 o
   2   0   8      207.74      201.48      2.90 o
   3   0   8        0.28        0.64      0.74 o
  -5   1   8        0.51       -0.52      0.57 o
  -4   1   8       47.88       50.59      2.53 o
  -3   1   8       15.07       15.80      0.83 o
  -2   1   8      252.78      257.59      2.68 o
  -1   1   8        6.59        7.32      0.56 o
   0   1   8      227.90      202.75      4.02 o
   1   1   8       79.38       86.63      2.58 o
   2   1   8      369.83      348.72      5.39 o
   3   1   8       13.73       14.03      0.85 o
   4   1   8        1.49        1.09      0.68 o
  -5   2   8        7.41        6.10      1.24 o
  -4   2   8       22.86       20.24      1.69 o
  -3   2   8      253.29      257.15      3.61 o
  -2   2   8      437.89      449.11      4.98 o
  -1   2   8        1.79        1.03      0.42 o
   0   2   8      288.45      283.74      5.08 o
   1   2   8       25.53       25.85      1.44 o
   2   2   8        1.08        0.86      0.33 o
   3   2   8       50.70       49.86      2.42 o
  -4   3   8        5.70        4.59      0.67 o
  -3   3   8      103.51      100.34      2.92 o
  -2   3   8       83.88       82.42      1.95 o
  -1   3   8      443.34      450.81      7.04 o
   0   3   8        0.15        0.51      0.37 o
   1   3   8      130.99      123.83      3.33 o
   2   3   8       60.15       63.98      1.79 o
   3   3   8       74.93       77.05      3.22 o
  -4   4   8        5.24        5.68      0.74 o
  -3   4   8       33.36       33.72      1.39 o
  -2   4   8        0.72       -0.05      0.37 o
  -1   4   8       56.88       65.28      2.46 o
   0   4   8        5.94        4.98      0.87 o
   1   4   8      311.64      318.39      6.02 o
   2   4   8        4.76        3.36      0.89 o
   3   4   8       22.97       21.03      1.87 o
  -4   5   8        9.92        9.12      1.77 o
  -3   5   8       47.74       50.46      1.91 o
  -2   5   8       12.07       11.71      1.25 o
  -1   5   8        3.51        5.97      0.98 o
   0   5   8       69.72       74.76      2.79 o
   1   5   8       11.36        9.99      1.23 o
   2   5   8       15.97       14.65      1.69 o
  -3   6   8        5.14        5.51      1.07 o
  -2   6   8      257.80      239.01      5.61 o
  -1   6   8       27.09       21.03      1.64 o
   0   6   8       31.83       31.65      1.96 o
   1   6   8        2.92        2.35      0.88 o
  -2   7   8        0.35        0.82      0.72 o
  -1   7   8       28.52       28.99      2.00 o
   0   7   8       52.06       65.47      2.98 o
   0  -8   9        1.52        1.61      0.74 o
   1  -8   9        3.51        4.78      1.07 o
  -1  -7   9       23.92       21.30      1.75 o
   0  -7   9        3.76        4.43      0.97 o
   1  -7   9       20.30       21.15      1.11 o
   2  -7   9        0.03       -0.17      0.47 o
  -2  -6   9       86.39       82.65      3.41 o
  -1  -6   9       16.53       21.37      1.68 o
   0  -6   9        0.42        1.24      0.43 o
   1  -6   9        8.63        9.10      0.82 o
   2  -6   9        5.24        4.87      1.04 o
   3  -6   9       43.27       44.37      2.52 o
  -3  -5   9       28.35       29.80      2.10 o
  -2  -5   9       25.21       25.22      1.79 o
  -1  -5   9       81.46       86.40      3.15 o
   0  -5   9       10.23        8.84      1.18 o
   1  -5   9       13.37       14.15      1.19 o
   2  -5   9       15.79       19.59      1.16 o
   3  -5   9        5.89        6.82      1.18 o
  -3  -4   9        2.51        3.03      0.86 o
  -2  -4   9       56.27       53.58      2.41 o
  -1  -4   9       92.83       90.80      1.90 o
   0  -4   9      113.94      109.26      2.89 o
   1  -4   9       91.07       95.74      2.10 o
   2  -4   9       40.07       39.92      2.08 o
   3  -4   9        5.00        4.85      1.01 o
   4  -4   9        6.70        6.17      1.18 o
  -4  -3   9       26.49       25.38      1.89 o
  -3  -3   9      139.40      141.33      4.03 o
  -2  -3   9       30.69       28.93      1.70 o
  -1  -3   9       37.94       38.02      1.17 o
   0  -3   9       11.70       12.37      0.86 o
   1  -3   9       96.43      105.34      2.15 o
   2  -3   9       86.20       88.82      2.98 o
   3  -3   9        2.21        3.04      0.82 o
   4  -3   9        4.92        3.50      0.98 o
  -4  -2   9        2.62        3.47      0.64 o
  -3  -2   9       82.37       88.34      4.47 o
  -2  -2   9        0.00        0.48      0.42 o
  -1  -2   9      344.55      343.30      7.23 o
   0  -2   9      150.95      156.25      2.55 o
   1  -2   9       79.96       89.41      3.79 o
   2  -2   9       48.93       48.33      2.10 o
   3  -2   9        3.83        1.29      0.62 o
   4  -2   9        4.98        4.05      0.97 o
  -4  -1   9       86.78       79.49      3.14 o
  -3  -1   9        1.81        2.21      0.44 o
  -2  -1   9        0.06        0.18      0.16 o
  -1  -1   9       89.03       86.43      1.36 o
   0  -1   9       85.54       81.26      1.78 o
   1  -1   9       92.77       91.48      2.74 o
   2  -1   9       35.44       33.87      1.71 o
   3  -1   9       55.61       52.53      2.28 o
   4  -1   9        0.78        0.56      0.63 o
  -4   0   9       22.92       18.01      1.59 o
  -3   0   9       54.08       52.43      1.53 o
  -2   0   9      216.21      211.82      2.45 o
  -1   0   9       16.85       13.78      0.57 o
   0   0   9      615.03      626.65      8.70 o
   1   0   9      133.46      135.02      2.18 o
   2   0   9        6.92       11.10      1.14 o
   3   0   9        0.36        0.71      0.47 o
  -4   1   9      128.77      134.44      4.20 o
  -3   1   9       23.70       25.48      1.09 o
  -2   1   9      395.40      394.28      3.67 o
  -1   1   9      764.82      764.65     10.02 o
   0   1   9        9.28        8.47      0.96 o
   1   1   9      103.39      105.86      3.03 o
   2   1   9        2.50        2.50      0.89 o
   3   1   9        7.73        7.52      0.73 o
  -4   2   9       15.27       16.86      1.59 o
  -3   2   9      117.72      110.08      4.18 o
  -2   2   9      207.09      217.55      3.29 o
  -1   2   9        8.93        9.21      0.99 o
   0   2   9        8.28        5.60      0.84 o
   1   2   9      369.42      362.39      6.29 o
   2   2   9        0.44        0.57      0.33 o
   3   2   9       81.18       80.23      3.12 o
  -4   3   9       15.24       13.88      1.64 o
  -3   3   9       85.94       83.41      2.11 o
  -2   3   9       26.96       22.97      1.43 o
  -1   3   9      130.80      124.45      3.44 o
   0   3   9      260.92      235.70      4.95 o
   1   3   9        1.80        2.41      0.68 o
   2   3   9        2.58        2.89      0.65 o
   3   3   9       15.30       17.83      1.69 o
  -4   4   9       11.50       11.23      0.97 o
  -3   4   9        0.27        0.39      0.37 o
  -2   4   9      251.43      259.79      5.48 o
  -1   4   9       66.89       59.27      2.46 o
   0   4   9      235.82      227.31      5.04 o
   1   4   9        4.22        5.34      0.98 o
   2   4   9        1.91        2.43      0.84 o
  -3   5   9        0.03        0.83      0.52 o
  -2   5   9        0.37        1.58      0.63 o
  -1   5   9        0.27       -0.14      0.50 o
   0   5   9       51.01       58.89      2.61 o
   1   5   9       21.89       26.07      1.84 o
   2   5   9       44.34       43.54      2.67 o
  -3   6   9       59.24       68.22      3.02 o
  -2   6   9       18.64       20.16      1.69 o
  -1   6   9       11.93       13.38      1.46 o
   0   6   9        5.62        6.63      1.15 o
  -1  -7  10        3.64        3.69      1.01 o
   0  -7  10        2.34        2.22      0.83 o
   1  -7  10        0.06        0.04      0.71 o
   2  -7  10       13.15       13.16      1.58 o
  -2  -6  10        7.18        8.09      1.42 o
  -1  -6  10        0.07       -0.02      0.48 o
   0  -6  10       94.38       95.81      2.27 o
   1  -6  10       63.62       64.22      2.53 o
   2  -6  10        0.43        0.83      0.58 o
   3  -6  10        0.79        1.03      0.76 o
  -3  -5  10       68.84       76.22      3.41 o
  -2  -5  10       20.65       22.01      1.76 o
  -1  -5  10       12.98       15.42      1.44 o
   0  -5  10      287.48      287.31      4.04 o
   1  -5  10       66.16       70.58      1.93 o
   2  -5  10        7.65        7.62      0.98 o
   3  -5  10        0.03       -0.05      0.60 o
  -3  -4  10       48.94       53.50      2.66 o
  -2  -4  10       25.06       20.76      1.58 o
  -1  -4  10        3.22        3.52      0.84 o
   0  -4  10        0.07       -0.25      0.25 o
   1  -4  10       13.63       12.72      0.88 o
   2  -4  10       10.41       10.66      1.30 o
   3  -4  10        0.03        0.58      0.62 o
  -4  -3  10        0.17        0.01      0.61 o
  -3  -3  10       51.26       50.68      2.47 o
  -2  -3  10       20.53       22.30      1.56 o
  -1  -3  10        6.83        8.78      0.69 o
   0  -3  10       16.11       12.94      0.80 o
   1  -3  10      161.86      162.81      2.87 o
   2  -3  10       27.47       30.26      1.83 o
   3  -3  10       51.64       53.09      2.57 o
   4  -3  10        3.10        4.53      1.13 o
  -4  -2  10        1.97        4.74      1.04 o
  -3  -2  10       18.59       17.27      1.39 o
  -2  -2  10      347.44      319.34      6.02 o
  -1  -2  10       18.92       20.75      0.96 o
   0  -2  10      165.22      154.47      2.66 o
   1  -2  10        2.67        2.94      0.49 o
   2  -2  10       24.43       21.99      1.51 o
   3  -2  10       27.57       26.88      1.81 o
   4  -2  10        0.22        1.07      0.71 o
  -4  -1  10       40.33       43.93      2.38 o
  -3  -1  10       12.69       10.73      0.83 o
  -2  -1  10      327.23      309.92      3.92 o
  -1  -1  10      152.75      156.91      2.62 o
   0  -1  10       72.43       74.45      1.80 o
   1  -1  10       13.92       13.38      1.17 o
   2  -1  10        2.01        1.81      0.57 o
   3  -1  10       51.05       51.01      2.35 o
   4  -1  10        0.03        1.27      0.77 o
  -4   0  10        0.11        0.20      0.58 o
  -3   0  10       86.65       84.67      2.03 o
  -2   0  10        2.47        2.18      0.35 o
  -1   0  10       84.08       84.92      3.40 o
   0   0  10       13.12       11.41      1.13 o
   1   0  10       64.59       65.48      2.42 o
   2   0  10       50.93       46.17      2.14 o
  -4   1  10       41.79       37.20      2.25 o
  -3   1  10       16.45       15.66      0.90 o
  -2   1  10       13.12       13.97      0.67 o
  -1   1  10      599.16      564.99      8.36 o
   0   1  10      207.15      207.91      4.53 o
   1   1  10       85.70       78.88      1.81 o
   2   1  10        2.74        3.24      0.76 o
   3   1  10        1.01        1.28      0.65 o
  -4   2  10        2.04        2.45      0.84 o
  -3   2  10       10.72       12.29      0.91 o
  -2   2  10       12.60       13.80      0.87 o
  -1   2  10       87.70       92.98      2.98 o
   0   2  10       16.91       18.81      1.39 o
   1   2  10       13.91       14.10      1.25 o
   2   2  10        5.28        5.70      1.22 o
   3   2  10        1.29        3.10      0.89 o
  -4   3  10       46.72       50.98      2.82 o
  -3   3  10       15.91       18.01      1.37 o
  -2   3  10      208.50      205.24      4.76 o
  -1   3  10        1.12        2.11      0.67 o
   0   3  10        2.55        2.57      0.76 o
   1   3  10        5.29        5.64      0.98 o
   2   3  10       55.20       60.52      1.86 o
  -4   4  10       32.20       30.54      1.48 o
  -3   4  10        9.37        7.71      0.87 o
  -2   4  10       44.15       43.79      2.22 o
  -1   4  10        0.05        1.29      0.61 o
   0   4  10        5.69       11.05      1.30 o
   1   4  10        4.94        5.07      1.04 o
   2   4  10        3.23        3.53      0.67 o
  -3   5  10       49.30       62.56      2.86 o
  -2   5  10        3.79        4.59      1.03 o
  -1   5  10      371.20      361.99      7.25 o
   0   5  10        2.02        2.20      0.79 o
   1   5  10       84.09       88.25      3.40 o
  -2   6  10       33.29       33.40      2.20 o
  -1   6  10        0.00        0.42      0.66 o
   0   6  10       53.30       64.16      3.00 o
   0  -7  11        4.76        7.72      1.32 o
   1  -7  11        1.80        1.06      0.49 o
  -2  -6  11       24.99       27.51      2.19 o
  -1  -6  11       17.73       18.44      1.69 o
   0  -6  11       45.33       44.62      1.63 o
   1  -6  11        8.96        7.25      1.36 o
   2  -6  11       10.61       14.24      1.59 o
  -2  -5  11       12.99       10.57      1.45 o
  -1  -5  11       58.13       61.98      2.81 o
   0  -5  11        0.03        0.25      0.36 o
   1  -5  11        3.38        4.78      1.36 o
   2  -5  11        6.21        7.82      0.84 o
   3  -5  11        1.71        1.35      0.71 o
  -3  -4  11       10.65       13.98      1.66 o
  -2  -4  11      113.68      107.66      3.71 o
  -1  -4  11       37.69       38.59      2.12 o
   0  -4  11       89.32       90.65      2.17 o
   1  -4  11       37.57       39.53      2.42 o
   2  -4  11       62.81       60.72      2.74 o
   3  -4  11       10.25       12.23      1.54 o
  -3  -3  11       18.71       19.21      1.58 o
  -2  -3  11       45.14       47.74      2.33 o
  -1  -3  11        9.72       11.89      1.20 o
   0  -3  11       12.93       14.09      0.87 o
   1  -3  11        0.91        0.16      0.37 o
   2  -3  11        0.08        0.05      0.46 o
   3  -3  11        1.78        2.77      0.86 o
  -4  -2  11       84.85       79.01      3.22 o
  -3  -2  11       67.27       60.02      2.62 o
  -2  -2  11        4.13        6.80      1.06 o
  -1  -2  11        0.78        1.04      0.50 o
   0  -2  11        1.73        2.66      0.48 o
   1  -2  11       52.72       47.17      2.16 o
   2  -2  11        0.08       -0.14      0.41 o
   3  -2  11        2.77        4.02      0.92 o
  -3  -1  11       48.99       39.38      2.06 o
  -2  -1  11       48.07       50.99      1.52 o
  -1  -1  11      131.95      123.51      2.86 o
   0  -1  11        0.77        0.51      0.51 o
   1  -1  11      156.28      137.37      3.76 o
   2  -1  11       35.84       31.94      1.83 o
   3  -1  11        5.88        3.74      0.84 o
  -4   0  11       16.30       15.54      1.65 o
  -3   0  11       92.35       94.75      2.25 o
  -2   0  11        0.75        1.17      0.69 o
  -1   0  11      173.60      175.11      2.98 o
   0   0  11      117.67      118.35      3.38 o
   1   0  11       11.37       10.53      1.15 o
   2   0  11        1.97        0.83      0.58 o
   3   0  11        0.05        0.16      0.43 o
  -4   1  11      120.21      136.21      4.46 o
  -3   1  11        0.05        0.51      0.36 o
  -2   1  11      354.76      352.69      4.67 o
  -1   1  11      163.57      158.33      4.02 o
   0   1  11      273.03      265.80      5.45 o
   1   1  11       23.20       20.21      1.43 o
   2   1  11        4.29        5.05      0.93 o
   3   1  11        4.10        2.91      0.78 o
  -4   2  11       68.31       71.66      3.29 o
  -3   2  11       10.04       10.68      1.25 o
  -2   2  11       74.80       73.29      2.74 o
  -1   2  11       52.25       56.08      2.41 o
   0   2  11      213.15      201.29      4.80 o
   1   2  11      147.43      156.85      4.25 o
   2   2  11       14.76       13.54      1.29 o
  -4   3  11        5.89        8.00      1.46 o
  -3   3  11        8.30        9.58      0.95 o
  -2   3  11       29.97       36.23      2.04 o
  -1   3  11      136.08      133.71      3.95 o
   0   3  11       35.65       31.83      1.94 o
   1   3  11      114.13      109.97      3.60 o
   2   3  11        0.52        0.30      0.39 o
  -3   4  11       99.22       97.36      3.51 o
  -2   4  11       42.43       46.54      2.41 o
  -1   4  11       32.04       33.31      2.07 o
   0   4  11        1.91        2.97      0.92 o
   1   4  11       15.54       16.04      1.53 o
  -2   5  11       10.93       10.71      1.46 o
  -1   5  11       34.58       33.27      2.12 o
   0   5  11       39.95       47.08      2.59 o
  -1  -6  12        1.83        2.27      0.94 o
   0  -6  12        6.99        7.06      1.28 o
   1  -6  12       89.33       88.80      2.44 o
   2  -6  12       24.93       25.72      2.05 o
  -2  -5  12       49.57       56.17      2.92 o
  -1  -5  12       13.25       12.25      1.53 o
   0  -5  12        1.41        0.42      0.38 o
   1  -5  12        0.13        0.29      0.38 o
   2  -5  12       12.00       12.38      1.73 o
  -3  -4  12        0.85        1.12      0.70 o
  -2  -4  12       33.08       33.32      2.14 o
  -1  -4  12        6.75        6.96      1.20 o
   0  -4  12       21.40       21.44      1.13 o
   1  -4  12        6.40        6.96      1.02 o
   2  -4  12        2.34        2.46      0.82 o
   3  -4  12        7.71        7.10      1.29 o
  -3  -3  12        0.05        0.40      0.61 o
  -2  -3  12       10.43       11.55      1.40 o
  -1  -3  12      102.10       90.34      2.16 o
   0  -3  12       34.22       33.87      1.38 o
   1  -3  12       23.11       23.12      1.19 o
   2  -3  12       22.66       23.97      1.80 o
   3  -3  12        2.51        2.63      0.87 o
  -3  -2  12       23.62       23.60      1.75 o
  -2  -2  12        1.79        1.85      0.77 o
  -1  -2  12      197.09      187.70      3.22 o
   0  -2  12       83.78       89.42      2.21 o
   1  -2  12        8.75        9.14      1.17 o
   2  -2  12        0.54        0.76      0.53 o
   3  -2  12        0.00        1.19      0.71 o
  -3  -1  12       48.74       51.57      2.50 o
  -2  -1  12       55.01       60.59      1.73 o
  -1  -1  12       15.67       15.44      0.93 o
   0  -1  12        1.11        0.49      0.58 o
   1  -1  12        1.81        1.97      0.68 o
   2  -1  12        1.31        2.00      0.68 o
   3  -1  12       10.01        8.86      1.25 o
  -3   0  12        0.01        0.21      0.50 o
  -2   0  12       22.60       21.35      1.08 o
  -1   0  12       65.39       66.60      1.87 o
   0   0  12      560.31      526.08      8.42 o
   1   0  12       51.18       55.19      2.41 o
   2   0  12       74.19       66.01      2.77 o
   3   0  12        0.93        0.73      0.56 o
  -4   1  12        7.43        6.65      1.32 o
  -3   1  12       13.41       11.11      1.37 o
  -2   1  12       23.04       22.62      1.12 o
  -1   1  12        5.79        6.37      1.03 o
   0   1  12       24.30       26.28      1.74 o
   1   1  12        4.26        4.38      0.92 o
   2   1  12        1.80        2.15      0.70 o
  -3   2  12       43.87       42.21      1.63 o
  -2   2  12       52.16       55.46      2.52 o
  -1   2  12      150.77      149.23      4.22 o
   0   2  12        0.17       -0.58      0.38 o
   1   2  12        8.29        9.11      1.25 o
   2   2  12        0.07       -0.37      0.45 o
  -3   3  12       43.69       44.35      1.75 o
  -2   3  12        2.64        1.85      0.77 o
  -1   3  12       41.48       38.18      2.21 o
   0   3  12       22.74       22.35      1.74 o
   1   3  12        5.63        5.46      1.06 o
  -3   4  12       29.37       31.57      2.14 o
  -2   4  12        1.01        2.77      0.88 o
  -1   4  12        0.02       -0.07      0.58 o
   0   4  12       55.22       52.09      2.69 o
   1   4  12        1.34        0.76      0.48 o
  -1   5  12       16.88       18.03      1.85 o
   0  -6  13       10.02       12.01      1.71 o
  -1  -5  13        9.87        8.21      1.40 o
   0  -5  13        1.43        1.69      0.56 o
   1  -5  13        9.18        8.55      0.95 o
   2  -5  13       14.09       13.28      1.64 o
  -2  -4  13        6.74        7.78      1.32 o
  -1  -4  13       54.57       57.47      2.87 o
   0  -4  13        0.71        0.97      0.70 o
   1  -4  13        6.85        6.91      0.85 o
   2  -4  13        3.04        2.10      0.87 o
  -3  -3  13       82.47       81.87      3.45 o
  -2  -3  13       46.76       45.61      2.50 o
  -1  -3  13        0.01        0.00      0.34 o
   0  -3  13        0.00        0.53      0.38 o
   1  -3  13        2.61        2.61      0.59 o
   2  -3  13       16.37       13.42      1.58 o
  -3  -2  13        2.16        2.10      0.83 o
  -2  -2  13       58.75       51.56      2.58 o
  -1  -2  13        0.00        0.19      0.34 o
   0  -2  13       51.38       50.58      1.74 o
   1  -2  13        9.19        8.39      1.18 o
   2  -2  13       43.25       39.79      2.26 o
  -3  -1  13       60.97       57.25      2.72 o
  -2  -1  13       38.23       35.18      1.86 o
  -1  -1  13       53.57       56.00      1.79 o
   0  -1  13       19.49       17.07      1.45 o
   1  -1  13       70.96       78.34      3.07 o
   2  -1  13        2.84        2.28      0.74 o
  -2   0  13        6.39        7.12      0.81 o
  -1   0  13       72.96       75.42      2.92 o
   0   0  13      113.92      111.69      3.55 o
   1   0  13       75.90       71.29      2.89 o
   2   0  13        0.26        0.63      0.53 o
  -2   1  13        0.75        2.00      0.67 o
  -1   1  13        0.01        0.17      0.56 o
   0   1  13       28.55       32.19      2.01 o
   1   1  13       28.40       26.17      1.80 o
   2   1  13       15.71       19.80      1.63 o
  -3   2  13        0.21       -0.30      0.50 o
  -2   2  13        5.88        5.76      1.14 o
  -1   2  13       38.91       41.04      2.31 o
   0   2  13       21.49       24.38      1.81 o
   1   2  13       18.89       16.13      1.50 o
  -2   3  13      142.14      144.14      4.51 o
  -1   3  13       14.74       11.76      1.51 o
   0   3  13      113.79      122.80      4.16 o
   1   3  13        0.02        0.53      0.66 o
  -2   4  13       19.00       23.61      1.94 o
  -1   4  13       22.44       23.92      1.96 o
   0  -5  14        4.18        5.64      0.83 o
  -1  -4  14       13.11       12.91      1.68 o
   0  -4  14       13.99       13.06      1.08 o
   1  -4  14        0.35        0.95      0.49 o
  -2  -3  14       14.09       14.41      1.69 o
  -1  -3  14        0.11        0.20      0.40 o
   0  -3  14       78.95       78.61      3.41 o
   1  -3  14       23.03       26.73      1.92 o
   2  -3  14        0.02        0.43      0.65 o
  -2  -2  14       45.97       46.67      2.57 o
  -1  -2  14        0.62        0.94      0.45 o
   0  -2  14       16.81       17.39      1.89 o
   1  -2  14        4.08        3.23      0.94 o
   2  -2  14       11.14       11.19      1.45 o
  -3  -1  14       30.97       32.69      2.20 o
  -2  -1  14        1.48        1.75      0.52 o
  -1  -1  14       77.30       77.44      2.76 o
   0  -1  14       64.41       64.34      2.79 o
   2  -1  14        1.15        2.61      0.79 o
  -2   0  14       18.88       18.97      1.16 o
  -1   0  14       37.93       36.62      2.11 o
   0   0  14        1.42        1.56      0.68 o
   1   0  14       49.79       50.34      2.55 o
  -2   1  14       18.76       17.31      1.56 o
  -1   1  14       18.17       16.03      1.61 o
   0   1  14       33.79       34.80      2.12 o
   1   1  14        0.14        0.96      0.65 o
  -2   2  14       54.60       53.40      2.73 o
  -1   2  14       12.61       13.74      1.59 o
   0   2  14       19.70       20.20      1.76 o
   1   2  14        4.49        5.70      1.15 o
  -1   3  14       22.93       25.87      2.05 o
  -1  -3  15       54.79       53.18      1.90 o
   0  -3  15        0.60        1.19      0.48 o
   1  -3  15        1.91        2.97      0.97 o
  -2  -2  15       11.32       10.68      1.58 o
  -1  -2  15       23.73       24.81      1.36 o
   0  -2  15       19.60       17.00      1.60 o
   1  -2  15       15.01       13.93      1.54 o
  -2  -1  15       58.61       56.89      2.92 o
  -1  -1  15        1.12        0.42      0.56 o
   0  -1  15       14.98       18.57      1.69 o
   1  -1  15        7.57        7.40      1.22 o
  -2   0  15      109.61      119.36      5.55 o
  -1   0  15        3.05        3.72      1.01 o
   0   0  15        7.69        8.75      1.34 o
   1   0  15       14.19       14.66      1.63 o
  -1   1  15       38.72       38.67      2.41 o
   0   1  15       16.33       12.09      1.51 o
 
